# Supplementary material for: catena-Poly[[copper(II)-bis[μ-bis(3,5-dimethyl-1H-pyrazol-4-yl) selenide]] bis(perchlorate)]
Source: Acta Crystallogr Sect E Struct Rep Online. 2009 Oct 23;65(Pt 11):m1396. doi: 10.1107/S1600536809042056 (PMC2971148; doi:10.1107/S1600536809042056)
Supplement: Supplementary file 1 [file e-65-m1396-sup1.cif]

##############################################################################
###                                                                        ###
###        Electronic paper (Acta Crystallographica Section E)             ###
###                                                                        ###
##############################################################################
#                                                                            #
# This CIF contains the data in a paper accepted for publication in Acta     #
# Crystallographica Section E. It conforms to the requirements of Notes      #
# for Authors for Section E, and has been peer reviewed under the auspices   #
# of the IUCr Commission on Journals.                                        #
#                                                                            #
# Full details of the Crystallographic Information File format               #
# are given in the paper "The Crystallographic Information File (CIF):       #
# a New Standard Archive File for Crystallography" by S. R. Hall, F. H.      #
# Allen and I. D. Brown [Acta Cryst. (1991), A47, 655-685].                  #
#                                                                            #
# The current version of the core CIF dictionary is obtainable from          #
# ftp://ftp.iucr.org/pub/cif_core.dic. The current version number is 2.4.    #
#                                                                            #
# Software is freely available for graphical display of the structure(s) in  #
# this CIF.  For information consult the CIF home page http://www.iucr.org/  #
# cif/home.html                                                              #
#                                                                            #
# This file may be used for bona fide research purposes within the           #
# scientific community so long as proper attribution is given to the journal # 
# article from which it was obtained.                                        #
#                                                                            #
##############################################################################
                                             
data_I
_audit_creation_method     SHELXL-97
_chemical_name_systematic
;
<i>catena</i>-Poly[[copper(II)-bis[\m-bis(3,5-dimethyl-1<i>H</i>-
pyrazol-4-yl) selenide]] bis(perchlorate)]
;
_chemical_formula_moiety     'C20 H28 Cu N8 Se2 2+, 2(Cl O4 -)'
_chemical_formula_sum     'C20 H28 Cl2 Cu N8 O8 Se2'
_chemical_formula_iupac     '[Cu (C10 H14 N4 Se)2] (Cl O4)2'
_chemical_formula_weight     800.86
_chemical_melting_point     ?
_symmetry_cell_setting     'monoclinic'
_symmetry_space_group_name_H-M     'C 2/c'
_symmetry_space_group_name_Hall     '-C 2yc'
loop_
    _symmetry_equiv_pos_as_xyz
    'x, y, z'
    '-x, y, -z+1/2'
    'x+1/2, y+1/2, z'
    '-x+1/2, y+1/2, -z+1/2'
    '-x, -y, -z'
    'x, -y, z-1/2'
    '-x+1/2, -y+1/2, -z'
    'x+1/2, -y+1/2, z-1/2'
_cell_length_a     28.398(6)
_cell_length_b     7.5865(15)
_cell_length_c     18.517(4)
_cell_angle_alpha     90.00
_cell_angle_beta     130.69(3)
_cell_angle_gamma     90.00
_cell_volume     3025.1(17)
_cell_formula_units_Z     4
_cell_measurement_reflns_used     3400
_cell_measurement_theta_min     2.85
_cell_measurement_theta_max     27.50
_cell_measurement_temperature     120(2)
_exptl_crystal_description     'plates'
_exptl_crystal_colour     'brown'
_exptl_crystal_size_max     0.2
_exptl_crystal_size_mid     0.15
_exptl_crystal_size_min     0.05
_exptl_crystal_density_diffrn     1.758
_exptl_crystal_density_meas     ?
_exptl_crystal_density_method     'not measured'
_exptl_crystal_F_000     1596
_exptl_absorpt_coefficient_mu     3.361
_exptl_absorpt_correction_type     'multi-scan'
_exptl_absorpt_process_details     '(SADABS; Sheldrick, 1996)'
_exptl_absorpt_correction_T_min     0.552
_exptl_absorpt_correction_T_max     0.845
_diffrn_ambient_temperature     120(2)
_diffrn_radiation_type     MoK\a
_diffrn_radiation_wavelength     0.71073
_diffrn_radiation_source     'fine-focus sealed tube'
_diffrn_radiation_monochromator     graphite
_diffrn_measurement_device_type     'Nonius KappaCCD'
_diffrn_measurement_method     'omega-scans'
_diffrn_detector_area_resol_mean     ?
_diffrn_reflns_number     13077
_diffrn_reflns_av_R_equivalents     0.0742
_diffrn_reflns_av_sigmaI/netI     0.0677
_diffrn_reflns_theta_min     1.45
_diffrn_reflns_theta_max     27.50
_diffrn_reflns_theta_full     27.50
_diffrn_measured_fraction_theta_max     0.987
_diffrn_measured_fraction_theta_full     0.987
_diffrn_reflns_limit_h_min     -36
_diffrn_reflns_limit_h_max     34
_diffrn_reflns_limit_k_min     -9
_diffrn_reflns_limit_k_max     9
_diffrn_reflns_limit_l_min     -24
_diffrn_reflns_limit_l_max     22
_diffrn_standards_number     0
_diffrn_standards_interval_count     ?
_diffrn_standards_interval_time     ?
_diffrn_standards_decay_%     0
_refine_special_details
;
Refinement of <i>F</i>^2^ against ALL reflections. The weighted <i>R</i>-factor
<i>wR</i> and goodness of fit <i>S</i> are based on <i>F</i>^2^, conventional
<i>R</i>-factors <i>R</i> are based on <i>F</i>, with <i>F</i> set to zero for
negative <i>F</i>^2^. The threshold expression of <i>F</i>^2^ >
\s(<i>F</i>^2^) is used only for calculating <i>R</i>-factors(gt) <i>etc</i>.
and is not relevant to the choice of reflections for refinement.
<i>R</i>-factors based on <i>F</i>^2^ are statistically about twice as large
as those based on <i>F</i>, and <i>R</i>- factors based on ALL data will be
even larger.
;
_reflns_number_total     3415
_reflns_number_gt     2799
_reflns_threshold_expression     >2sigma(I)
_refine_ls_structure_factor_coef     Fsqd
_refine_ls_matrix_type     full
_refine_ls_R_factor_all     0.0659
_refine_ls_R_factor_gt     0.0468
_refine_ls_wR_factor_gt     0.1068
_refine_ls_wR_factor_ref     0.1146
_refine_ls_goodness_of_fit_ref     1.043
_refine_ls_restrained_S_all     1.043
_refine_ls_number_reflns     3415
_refine_ls_number_parameters     191
_refine_ls_number_restraints     0
_refine_ls_hydrogen_treatment     constr
_refine_ls_weighting_scheme     calc
_refine_ls_weighting_details
         'calc w=1/[\s^2^(Fo^2^)+(0.0574P)^2^+8.3063P] where P=(Fo^2^+2Fc^2^)/3'
_atom_sites_solution_hydrogens     geom
_atom_sites_solution_primary     direct
_atom_sites_solution_secondary     difmap
_refine_ls_shift/su_max     0.000
_refine_ls_shift/su_mean     0.000
_refine_diff_density_max     2.178
_refine_diff_density_min     -1.000
_refine_ls_extinction_method     none
_refine_ls_extinction_coef     ?
loop_
    _atom_type_symbol
    _atom_type_description
    _atom_type_scat_dispersion_real
    _atom_type_scat_dispersion_imag
    _atom_type_scat_source
    'C' 'C' 0.0033 0.0016
                         'International Tables Vol C Tables 4.2.6.8 and 6.1.1.4'
    'H' 'H' 0.0000 0.0000
                         'International Tables Vol C Tables 4.2.6.8 and 6.1.1.4'
    'N' 'N' 0.0061 0.0033
                         'International Tables Vol C Tables 4.2.6.8 and 6.1.1.4'
    'O' 'O' 0.0106 0.0060
                         'International Tables Vol C Tables 4.2.6.8 and 6.1.1.4'
    'Cl' 'Cl' 0.1484 0.1585
                         'International Tables Vol C Tables 4.2.6.8 and 6.1.1.4'
    'Cu' 'Cu' 0.3201 1.2651
                         'International Tables Vol C Tables 4.2.6.8 and 6.1.1.4'
    'Se' 'Se' -0.0929 2.2259
                         'International Tables Vol C Tables 4.2.6.8 and 6.1.1.4'
_computing_data_collection     'COLLECT (Bruker-Nonius, 2004)'
_computing_cell_refinement     'DENZO/SCALEPACK (Otwinowski & Minor, 1997)'
_computing_data_reduction     'DENZO/SCALEPACK (Otwinowski & Minor, 1997)'
_computing_structure_solution     'SHELXS97 (Sheldrick, 2008)'
_computing_structure_refinement     'SHELXL97 (Sheldrick, 2008)'
_computing_molecular_graphics     'ORTEP-3 for Windows (Farrugia, 1997)'
_computing_publication_material     'DIAMOND (Brandenburg, 2006)'
loop_
    _atom_site_type_symbol
    _atom_site_label
    _atom_site_fract_x
    _atom_site_fract_y
    _atom_site_fract_z
    _atom_site_U_iso_or_equiv
    _atom_site_adp_type
    _atom_site_calc_flag
    _atom_site_refinement_flags
    _atom_site_occupancy
    _atom_site_disorder_assembly
    _atom_site_disorder_group
    Cu Cu1 0.0000 0.48037(13) -0.2500 0.0124(2) Uani d S 1 . .
    Se Se1 0.15222(2) 0.73993(6) 0.14892(4) 0.01476(14) Uani d . 1 . .
    Cl Cl1 0.13436(8) 0.99852(19) 0.36166(12) 0.0307(4) Uani d . 1 . .
    O O1 0.1340(3) 1.0280(6) 0.2844(4) 0.0369(12) Uani d . 1 . .
    O O2 0.1537(3) 1.1562(6) 0.4173(3) 0.0430(13) Uani d . 1 . .
    O O3 0.1753(2) 0.8577(5) 0.4177(4) 0.0410(14) Uani d . 1 . .
    O O4 0.0732(2) 0.9468(7) 0.3248(4) 0.0510(14) Uani d . 1 . .
    N N1 0.0655(2) 0.5177(6) -0.1109(3) 0.0144(10) Uani d . 1 . .
    N N2 0.1167(2) 0.4166(6) -0.0546(3) 0.0146(10) Uani d . 1 . .
    H H4 0.1257 0.3301 -0.0755 0.017 Uiso calc R 1 . .
    N N3 0.0637(2) 0.5450(6) 0.2384(3) 0.0125(10) Uani d . 1 . .
    N N4 0.1183(2) 0.4511(6) 0.2931(3) 0.0131(10) Uani d . 1 . .
    H H3 0.1284 0.3739 0.3367 0.016 Uiso calc R 1 . .
    C C1 0.0190(3) 0.7707(8) -0.0923(4) 0.0237(14) Uani d . 1 . .
    H H11A 0.0036 0.8098 -0.1548 0.036 Uiso calc R 1 . .
    H H11B 0.0367 0.8713 -0.0486 0.036 Uiso calc R 1 . .
    H H11C -0.0155 0.7211 -0.0987 0.036 Uiso calc R 1 . .
    C C2 0.0679(3) 0.6330(7) -0.0538(4) 0.0141(12) Uani d . 1 . .
    C C3 0.1216(3) 0.6022(7) 0.0402(4) 0.0128(12) Uani d . 1 . .
    C C4 0.1526(3) 0.4643(7) 0.0377(4) 0.0146(11) Uani d . 1 . .
    C C5 0.2128(3) 0.3741(9) 0.1141(5) 0.0268(15) Uani d . 1 . .
    H H19A 0.2057 0.2792 0.1420 0.040 Uiso calc R 1 . .
    H H19B 0.2422 0.4595 0.1637 0.040 Uiso calc R 1 . .
    H H19C 0.2300 0.3245 0.0867 0.040 Uiso calc R 1 . .
    C C6 0.0155(3) 0.7705(8) 0.1110(5) 0.0217(14) Uani d . 1 . .
    H H8A -0.0160 0.7091 0.0508 0.033 Uiso calc R 1 . .
    H H8B 0.0328 0.8680 0.1000 0.033 Uiso calc R 1 . .
    H H8C -0.0035 0.8168 0.1362 0.033 Uiso calc R 1 . .
    C C7 0.0657(3) 0.6460(7) 0.1804(4) 0.0140(12) Uani d . 1 . .
    C C8 0.1218(3) 0.6135(7) 0.1993(4) 0.0128(11) Uani d . 1 . .
    C C9 0.1539(3) 0.4907(7) 0.2723(4) 0.0148(12) Uani d . 1 . .
    C C10 0.2162(3) 0.4049(8) 0.3247(5) 0.0250(14) Uani d . 1 . .
    H H17A 0.2105 0.2792 0.3088 0.037 Uiso calc R 1 . .
    H H17B 0.2407 0.4188 0.3935 0.037 Uiso calc R 1 . .
    H H17C 0.2380 0.4608 0.3061 0.037 Uiso calc R 1 . .
loop_
    _atom_site_aniso_label
    _atom_site_aniso_U_11
    _atom_site_aniso_U_22
    _atom_site_aniso_U_33
    _atom_site_aniso_U_12
    _atom_site_aniso_U_13
    _atom_site_aniso_U_23
    Cu1 0.0104(4) 0.0185(5) 0.0111(5) 0.000 0.0082(4) 0.000
    Se1 0.0156(2) 0.0179(3) 0.0128(3) -0.0062(2) 0.0101(3) -0.0039(2)
    Cl1 0.0342(8) 0.0231(7) 0.0390(9) 0.0019(7) 0.0258(8) 0.0063(7)
    O1 0.052(3) 0.032(3) 0.038(3) -0.003(2) 0.034(3) -0.001(2)
    O2 0.068(4) 0.030(2) 0.027(3) 0.000(3) 0.029(3) 0.003(2)
    O3 0.055(4) 0.022(2) 0.064(4) 0.013(2) 0.048(3) 0.016(2)
    O4 0.037(3) 0.070(4) 0.048(3) -0.017(3) 0.029(3) -0.011(3)
    N1 0.015(3) 0.016(2) 0.012(2) 0.002(2) 0.008(2) -0.0016(18)
    N2 0.013(3) 0.016(2) 0.012(2) 0.0048(19) 0.007(2) -0.0009(18)
    N3 0.012(2) 0.018(2) 0.010(2) 0.004(2) 0.008(2) 0.0002(18)
    N4 0.011(2) 0.015(2) 0.010(2) 0.0013(19) 0.005(2) 0.0022(17)
    C1 0.024(4) 0.021(3) 0.017(3) 0.009(3) 0.010(3) 0.001(2)
    C2 0.012(3) 0.017(3) 0.016(3) 0.001(2) 0.011(3) 0.001(2)
    C3 0.015(3) 0.014(3) 0.011(3) -0.003(2) 0.009(2) 0.001(2)
    C4 0.015(3) 0.017(2) 0.014(3) 0.001(2) 0.011(3) 0.001(2)
    C5 0.021(4) 0.033(4) 0.024(3) 0.007(3) 0.013(3) 0.003(3)
    C6 0.015(3) 0.026(3) 0.022(3) 0.004(3) 0.010(3) 0.011(2)
    C7 0.017(3) 0.014(3) 0.011(3) -0.001(2) 0.009(3) -0.001(2)
    C8 0.014(3) 0.015(3) 0.010(3) -0.001(2) 0.009(2) -0.003(2)
    C9 0.012(3) 0.017(3) 0.016(3) -0.001(2) 0.009(2) -0.001(2)
    C10 0.020(3) 0.031(3) 0.029(3) 0.006(3) 0.018(3) 0.008(3)
_geom_special_details
;
All e.s.d.'s (except the e.s.d. in the dihedral angle between two l.s. planes)
are estimated using the full covariance matrix. The cell e.s.d.'s are taken
into account individually in the estimation of e.s.d.'s in distances, angles
and torsion angles; correlations between e.s.d.'s in cell parameters are only
used when they are defined by crystal symmetry. An approximate (isotropic)
treatment of cell e.s.d.'s is used for estimating e.s.d.'s involving l.s.
planes.
;
loop_
    _geom_bond_atom_site_label_1
    _geom_bond_atom_site_label_2
    _geom_bond_site_symmetry_2
    _geom_bond_distance
    _geom_bond_publ_flag
    Cu1 N3 5_565 1.967(5) ?
    Cu1 N3 6_565 1.967(5) ?
    Cu1 N1 . 1.982(5) ?
    Cu1 N1 2_554 1.982(5) ?
    Se1 C8 . 1.893(5) ?
    Se1 C3 . 1.902(5) ?
    Cl1 O3 . 1.413(5) ?
    Cl1 O2 . 1.434(5) ?
    Cl1 O1 . 1.442(5) ?
    Cl1 O4 . 1.447(5) ?
    N1 C2 . 1.339(7) ?
    N1 N2 . 1.347(6) ?
    N2 C4 . 1.349(7) ?
    N2 H4 . 0.8800 ?
    N3 C7 . 1.349(7) ?
    N3 N4 . 1.373(6) ?
    N3 Cu1 5_565 1.967(5) ?
    N4 C9 . 1.330(7) ?
    N4 H3 . 0.8800 ?
    C1 C2 . 1.497(8) ?
    C1 H11A . 0.9800 ?
    C1 H11B . 0.9800 ?
    C1 H11C . 0.9800 ?
    C2 C3 . 1.396(8) ?
    C3 C4 . 1.387(8) ?
    C4 C5 . 1.497(8) ?
    C5 H19A . 0.9800 ?
    C5 H19B . 0.9800 ?
    C5 H19C . 0.9800 ?
    C6 C7 . 1.478(8) ?
    C6 H8A . 0.9800 ?
    C6 H8B . 0.9800 ?
    C6 H8C . 0.9800 ?
    C7 C8 . 1.413(8) ?
    C8 C9 . 1.386(8) ?
    C9 C10 . 1.502(8) ?
    C10 H17A . 0.9800 ?
    C10 H17B . 0.9800 ?
    C10 H17C . 0.9800 ?
loop_
    _geom_angle_atom_site_label_1
    _geom_angle_atom_site_label_2
    _geom_angle_atom_site_label_3
    _geom_angle_site_symmetry_1
    _geom_angle_site_symmetry_3
    _geom_angle
    _geom_angle_publ_flag
    N3 Cu1 N3 5_565 6_565 168.8(3) ?
    N3 Cu1 N1 5_565 . 91.28(16) ?
    N3 Cu1 N1 6_565 . 90.32(16) ?
    N3 Cu1 N1 5_565 2_554 90.32(16) ?
    N3 Cu1 N1 6_565 2_554 91.28(16) ?
    N1 Cu1 N1 . 2_554 163.6(3) ?
    C8 Se1 C3 . . 101.66(19) ?
    O3 Cl1 O2 . . 110.9(3) ?
    O3 Cl1 O1 . . 108.4(3) ?
    O2 Cl1 O1 . . 109.5(3) ?
    O3 Cl1 O4 . . 107.6(3) ?
    O2 Cl1 O4 . . 110.2(4) ?
    O1 Cl1 O4 . . 110.2(4) ?
    C2 N1 N2 . . 106.7(5) ?
    C2 N1 Cu1 . . 129.9(4) ?
    N2 N1 Cu1 . . 123.3(3) ?
    N1 N2 C4 . . 111.7(4) ?
    N1 N2 H4 . . 124.1 ?
    C4 N2 H4 . . 124.1 ?
    C7 N3 N4 . . 105.7(4) ?
    C7 N3 Cu1 . 5_565 131.4(4) ?
    N4 N3 Cu1 . 5_565 122.9(3) ?
    C9 N4 N3 . . 112.0(4) ?
    C9 N4 H3 . . 124.0 ?
    N3 N4 H3 . . 124.0 ?
    C2 C1 H11A . . 109.5 ?
    C2 C1 H11B . . 109.5 ?
    H11A C1 H11B . . 109.5 ?
    C2 C1 H11C . . 109.5 ?
    H11A C1 H11C . . 109.5 ?
    H11B C1 H11C . . 109.5 ?
    N1 C2 C3 . . 109.1(5) ?
    N1 C2 C1 . . 121.8(5) ?
    C3 C2 C1 . . 129.1(5) ?
    C4 C3 C2 . . 106.5(5) ?
    C4 C3 Se1 . . 126.0(4) ?
    C2 C3 Se1 . . 127.0(4) ?
    N2 C4 C3 . . 105.9(5) ?
    N2 C4 C5 . . 121.9(5) ?
    C3 C4 C5 . . 132.2(5) ?
    C4 C5 H19A . . 109.5 ?
    C4 C5 H19B . . 109.5 ?
    H19A C5 H19B . . 109.5 ?
    C4 C5 H19C . . 109.5 ?
    H19A C5 H19C . . 109.5 ?
    H19B C5 H19C . . 109.5 ?
    C7 C6 H8A . . 109.5 ?
    C7 C6 H8B . . 109.5 ?
    H8A C6 H8B . . 109.5 ?
    C7 C6 H8C . . 109.5 ?
    H8A C6 H8C . . 109.5 ?
    H8B C6 H8C . . 109.5 ?
    N3 C7 C8 . . 109.2(5) ?
    N3 C7 C6 . . 122.5(5) ?
    C8 C7 C6 . . 128.3(5) ?
    C9 C8 C7 . . 106.1(5) ?
    C9 C8 Se1 . . 126.9(4) ?
    C7 C8 Se1 . . 126.3(4) ?
    N4 C9 C8 . . 107.1(5) ?
    N4 C9 C10 . . 120.8(5) ?
    C8 C9 C10 . . 132.0(5) ?
    C9 C10 H17A . . 109.5 ?
    C9 C10 H17B . . 109.5 ?
    H17A C10 H17B . . 109.5 ?
    C9 C10 H17C . . 109.5 ?
    H17A C10 H17C . . 109.5 ?
    H17B C10 H17C . . 109.5 ?
loop_
    _geom_torsion_atom_site_label_1
    _geom_torsion_atom_site_label_2
    _geom_torsion_atom_site_label_3
    _geom_torsion_atom_site_label_4
    _geom_torsion_site_symmetry_1
    _geom_torsion_site_symmetry_2
    _geom_torsion_site_symmetry_3
    _geom_torsion_site_symmetry_4
    _geom_torsion
    _geom_torsion_publ_flag
    N3 Cu1 N1 C2 5_565 . . . -53.2(5) ?
    N3 Cu1 N1 C2 6_565 . . . 138.0(5) ?
    N1 Cu1 N1 C2 2_554 . . . 42.3(5) ?
    N3 Cu1 N1 N2 5_565 . . . 122.9(4) ?
    N3 Cu1 N1 N2 6_565 . . . -45.9(4) ?
    N1 Cu1 N1 N2 2_554 . . . -141.6(4) ?
    C2 N1 N2 C4 . . . . -0.4(6) ?
    Cu1 N1 N2 C4 . . . . -177.3(4) ?
    C7 N3 N4 C9 . . . . 0.7(6) ?
    Cu1 N3 N4 C9 5_565 . . . 180.0(4) ?
    N2 N1 C2 C3 . . . . -0.4(6) ?
    Cu1 N1 C2 C3 . . . . 176.2(4) ?
    N2 N1 C2 C1 . . . . 178.4(5) ?
    Cu1 N1 C2 C1 . . . . -5.0(8) ?
    N1 C2 C3 C4 . . . . 1.1(6) ?
    C1 C2 C3 C4 . . . . -177.6(6) ?
    N1 C2 C3 Se1 . . . . 173.8(4) ?
    C1 C2 C3 Se1 . . . . -4.9(9) ?
    C8 Se1 C3 C4 . . . . -91.4(5) ?
    C8 Se1 C3 C2 . . . . 97.3(5) ?
    N1 N2 C4 C3 . . . . 1.1(6) ?
    N1 N2 C4 C5 . . . . -178.8(5) ?
    C2 C3 C4 N2 . . . . -1.3(6) ?
    Se1 C3 C4 N2 . . . . -174.1(4) ?
    C2 C3 C4 C5 . . . . 178.5(6) ?
    Se1 C3 C4 C5 . . . . 5.7(9) ?
    N4 N3 C7 C8 . . . . 0.3(6) ?
    Cu1 N3 C7 C8 5_565 . . . -179.0(4) ?
    N4 N3 C7 C6 . . . . -178.8(5) ?
    Cu1 N3 C7 C6 5_565 . . . 2.0(9) ?
    N3 C7 C8 C9 . . . . -1.0(6) ?
    C6 C7 C8 C9 . . . . 177.9(6) ?
    N3 C7 C8 Se1 . . . . -172.0(4) ?
    C6 C7 C8 Se1 . . . . 7.0(9) ?
    C3 Se1 C8 C9 . . . . 97.2(5) ?
    C3 Se1 C8 C7 . . . . -93.7(5) ?
    N3 N4 C9 C8 . . . . -1.3(6) ?
    N3 N4 C9 C10 . . . . 179.1(5) ?
    C7 C8 C9 N4 . . . . 1.4(6) ?
    Se1 C8 C9 N4 . . . . 172.3(4) ?
    C7 C8 C9 C10 . . . . -179.1(6) ?
    Se1 C8 C9 C10 . . . . -8.3(9) ?
loop_
    _geom_hbond_atom_site_label_D
    _geom_hbond_atom_site_label_H
    _geom_hbond_atom_site_label_A
    _geom_hbond_site_symmetry_A
    _geom_hbond_distance_DH
    _geom_hbond_distance_HA
    _geom_hbond_distance_DA
    _geom_hbond_angle_DHA
    N2 H4 O3 6_565 0.88 2.06 2.912(6) 161.2
    N4 H3 O2 1_545 0.88 2.02 2.879(6) 165.6
data_global
_journal_date_recd_electronic     2009-09-30
_journal_date_accepted     2009-10-13
_journal_name_full     'Acta Crystallographica, Section E'
_journal_year     2009
_journal_volume     65
_journal_issue     11
_journal_page_first     m1396
_journal_page_last     m1396
_journal_paper_category     QM
_journal_coeditor_code     CV2624
_publ_contact_author_name     'Maksym Seredyuk'
_publ_contact_author_address
;
National Taras Shevchenko University, Department of Chemistry,
Volodymyrska str. 64, 01033 Kyiv, Ukraine
;
_publ_contact_author_email     'mcs@univ.kiev.ua'
_publ_contact_author_fax     '+380442393393'
_publ_contact_author_phone     '+380442393393'
_publ_section_title
;\
<i>catena</i>-Poly[[copper(II)-bis[\m-bis(3,5-dimethyl-1<i>H</i>-\
pyrazol-4-yl) selenide]] bis(perchlorate)]
;
loop_
    _publ_author_name
    _publ_author_footnote
    _publ_author_address
    'Seredyuk, Maksym' .
;
National Taras Shevchenko University, Department of Chemistry,
Volodymyrska str. 64, 01033 Kyiv, Ukraine
;
    'Haukka, Matti' .
;
Department of Chemistry,
University of Joensuu, PO Box 111, 80101 Joensuu, Finland
;
    'Pavlenko, Vadim A.' .
;
National Taras Shevchenko University, Department of Chemistry,
Volodymyrska str. 64, 01033 Kyiv, Ukraine
;
    'Fritsky, Igor O.' .
;
National Taras Shevchenko University, Department of Chemistry,
Volodymyrska str. 64, 01033 Kyiv, Ukraine
;
