# Supplementary material for: catena-Poly[[copper(II)-bis[μ-bis(3,5-dimethyl-1H-pyrazol-4-yl) selenide]] bis(perchlorate)]
Source: Acta Crystallogr Sect E Struct Rep Online. 2009 Oct 23;65(Pt 11):m1396. doi: 10.1107/S1600536809042056 (PMC2971148; doi:10.1107/S1600536809042056)
Supplement: Supplementary file 2 [file e-65-m1396-Isup2.hkl]

#
# h,k,l, Fc-squared, Fo-squared, sigma(Fo-squared) and status flag
#
data_I
_shelx_title ' 05ms06d in C2/c'
_shelx_refln_list_code          4
_shelx_F_calc_maximum      533.87
_exptl_crystal_F_000      1596.00
_reflns_d_resolution_high  0.7696
 
loop_
 _symmetry_equiv_pos_as_xyz
 'x, y, z'
 '-x, y, -z+1/2'
 'x+1/2, y+1/2, z'
 '-x+1/2, y+1/2, -z+1/2'
 '-x, -y, -z'
 'x, -y, z-1/2'
 '-x+1/2, -y+1/2, -z'
 'x+1/2, -y+1/2, z-1/2'
 
_cell_length_a    28.3982
_cell_length_b     7.5865
_cell_length_c    18.5175
_cell_angle_alpha  90.000
_cell_angle_beta  130.688
_cell_angle_gamma  90.000
 
_shelx_F_squared_multiplier     1.000
 
loop_
 _refln_index_h
 _refln_index_k
 _refln_index_l
 _refln_F_squared_calc
 _refln_F_squared_meas
 _refln_F_squared_sigma
 _refln_observed_status
   4   0   0   168412.31   134314.33   3769.31 o
   6   0   0   119241.94   103452.07   4364.41 o
   8   0   0    64011.09    57566.11   1350.14 o
  10   0   0    45859.52    46642.72   1029.25 o
  12   0   0     6016.60     5666.74    232.15 o
  14   0   0   109060.89   123056.61   2310.75 o
  16   0   0     1151.51      932.67    202.37 o
  18   0   0     4433.21     3964.12    240.15 o
  20   0   0     6583.12     7532.76    394.10 o
  22   0   0     7134.10     7911.97    481.37 o
  24   0   0      629.79      177.26    377.84 o
  26   0   0     9975.80     9887.75   1290.51 o
   1   1   0    50113.50    47825.82   1138.57 o
   3   1   0     9586.70    11100.61    243.79 o
   5   1   0     3428.97     2776.78     85.59 o
   7   1   0     3228.49     3661.59    108.91 o
   9   1   0    12465.65    12296.28    220.02 o
  11   1   0     4032.19     2944.29    156.31 o
  13   1   0     5863.26     5154.85    189.42 o
  15   1   0     2656.16     2857.63    148.46 o
  17   1   0    14106.06    16081.43    395.71 o
  19   1   0    20173.05    21615.48    520.31 o
  21   1   0     1025.86     1025.48    178.66 o
  23   1   0      842.12      808.72    315.78 o
  25   1   0     4851.03     5030.24    527.39 o
  27   1   0     4194.39     4527.39    556.23 o
   0   2   0    27455.14    25219.35    676.39 o
   2   2   0    15878.81    14067.91    289.15 o
   4   2   0     1790.63     2202.34     98.61 o
   6   2   0    28055.80    30509.72    711.20 o
   8   2   0    10309.40    11556.42    267.16 o
  10   2   0    17162.81    15622.61    372.16 o
  12   2   0     6875.54     6725.46    203.91 o
  14   2   0     2433.75     2718.46    198.06 o
  16   2   0    61285.45    59116.63   1007.12 o
  18   2   0     2621.51     2044.96    188.22 o
  20   2   0     5533.63     5290.11    371.68 o
  22   2   0     9119.36     9873.44    535.43 o
  24   2   0     7915.30     8117.75    638.86 o
  26   2   0      715.95     1074.43    347.42 o
   1   3   0     2688.49     2968.42    118.65 o
   3   3   0    23387.59    23487.21    474.59 o
   5   3   0    28002.27    30002.15    712.70 o
   7   3   0     3052.02     3340.51    195.45 o
   9   3   0       42.06        0.00    114.06 o
  11   3   0    23971.08    26048.05    540.52 o
  13   3   0     4115.23     4060.81    228.05 o
  15   3   0      592.21      474.43    144.92 o
  17   3   0     4427.00     4371.45    293.23 o
  19   3   0     5854.43     5736.09    348.98 o
  21   3   0     1581.14     1664.02    409.47 o
  23   3   0       28.67        0.00    317.96 o
  25   3   0     1007.90      500.25    461.94 o
   0   4   0    78824.74    70346.66   1751.55 o
   2   4   0     5028.46     4399.11    180.42 o
   4   4   0     9077.12     8726.81    260.38 o
   6   4   0    63490.17    69501.73   2101.30 o
   8   4   0    28336.91    31617.13    775.54 o
  10   4   0    22089.00    25257.88    559.31 o
  12   4   0    12058.88    12837.75    350.31 o
  14   4   0    33861.30    36814.99    879.69 o
  16   4   0     2700.80     2529.67    207.23 o
  18   4   0      629.10      584.41    192.60 o
  20   4   0    20542.35    19091.56    966.93 o
  22   4   0       69.04      223.40    383.68 o
  24   4   0     2064.44     1710.85    461.89 o
   1   5   0       33.31        0.00    114.17 o
   3   5   0     5439.09     5310.24    232.30 o
   5   5   0     9871.40     9746.04    434.07 o
   7   5   0      243.80       86.85    137.78 o
   9   5   0     6801.83     6700.82    288.88 o
  11   5   0    11075.73    10991.27    355.02 o
  13   5   0    13576.66    13136.17    380.21 o
  15   5   0     1044.64      940.11    179.48 o
  17   5   0        1.71      254.15    195.38 o
  19   5   0     9556.56     9421.35    516.83 o
  21   5   0     2908.19     2950.72    408.08 o
  23   5   0      983.89     1405.77   1036.56 o
   0   6   0      569.38      330.00    184.22 o
   2   6   0     3786.46     3540.21    249.71 o
   4   6   0     4226.41     4146.35    220.36 o
   6   6   0      516.62      329.26    173.84 o
   8   6   0       27.01      158.00    176.10 o
  10   6   0     3254.42     3400.26    271.44 o
  12   6   0       14.33       67.78    177.88 o
  14   6   0      212.51      339.78    189.96 o
  16   6   0    12201.97    13097.69    749.45 o
  18   6   0       61.18        0.00    209.45 o
  20   6   0      762.80      997.30    405.78 o
  22   6   0     5128.71     4756.07    859.20 o
   1   7   0       51.07      167.97    147.63 o
   3   7   0    23912.56    25976.14    712.16 o
   5   7   0     1730.54     1295.76    205.41 o
   7   7   0     5690.18     6102.47    336.00 o
   9   7   0     1091.31      662.33    240.54 o
  11   7   0     4692.36     5604.02    467.67 o
  13   7   0      295.40       22.26    398.98 o
  15   7   0     1197.22      794.99    239.35 o
  17   7   0      947.28      855.37    353.95 o
  19   7   0       60.18       93.41    420.25 o
   0   8   0    29481.66    30349.51   1604.36 o
   2   8   0       75.54        0.00    299.27 o
   4   8   0     5119.02     5428.44    388.09 o
   6   8   0    11199.65    12321.22    603.46 o
   8   8   0     2710.65     3458.93    412.72 o
  10   8   0     5321.83     5291.44    567.42 o
  12   8   0      732.18        0.00    461.26 o
  14   8   0     9340.61     8653.38    774.99 o
  16   8   0      470.14     1143.85    476.92 o
   1   9   0      292.13      454.31    252.50 o
   3   9   0     1170.29      869.77    457.25 o
   5   9   0      614.57      470.99    397.60 o
   7   9   0      434.11      585.97    401.63 o
   9   9   0      653.80      363.37    411.84 o
  11   9   0      203.23      107.67    381.87 o
 -27   1   1      322.79     1000.68    538.32 o
 -25   1   1     6544.72     7446.08    560.76 o
 -23   1   1     8133.56     8476.62    442.90 o
 -21   1   1     2314.51     2626.26    218.35 o
 -19   1   1     7151.12     7853.16    260.40 o
 -17   1   1     4393.52     4696.36    182.09 o
 -15   1   1    14065.75    13635.42    326.49 o
 -13   1   1    21142.15    20494.96    374.35 o
 -11   1   1     3951.64     3691.93    125.23 o
  -9   1   1    73559.86    74481.55   1483.51 o
  -7   1   1    12208.68    14379.60    296.26 o
  -5   1   1     2144.55     2837.07     90.97 o
  -3   1   1    78858.16    75547.85   4774.93 o
  -1   1   1     1548.53     1201.67     66.34 o
   1   1   1    85820.58    82056.11   6867.40 o
   3   1   1     1047.68     1415.12     71.72 o
   5   1   1    14142.86    14672.64    514.44 o
   7   1   1    61198.14    65494.10   1674.69 o
   9   1   1     1823.91     1887.96    122.12 o
  11   1   1    17347.59    16619.33    602.53 o
  13   1   1    12883.93    12157.73    302.76 o
  15   1   1     7632.67     8371.59    260.74 o
  17   1   1     5256.65     5459.73    241.39 o
  19   1   1     1958.90     2158.57    229.94 o
  21   1   1     9003.45     9716.14    438.67 o
  23   1   1     5640.79     5762.33    418.11 o
  25   1   1      318.65      153.04    325.98 o
 -28   2   1      105.65      393.28    514.35 o
 -26   2   1      544.02      113.01    287.64 o
 -24   2   1      131.04      127.50    287.34 o
 -22   2   1      300.38      485.54    246.54 o
 -20   2   1      989.75      944.74    217.47 o
 -18   2   1      698.82      837.15    153.85 o
 -16   2   1     1332.03     1602.17    237.52 o
 -14   2   1     1025.98     1237.60    141.28 o
 -12   2   1     3924.39     4677.96    171.95 o
 -10   2   1     1106.84     1124.71    118.66 o
  -8   2   1     6398.50     6349.21    169.81 o
  -6   2   1      829.51      831.34     99.24 o
  -4   2   1    14632.63    14934.90    366.83 o
  -2   2   1     1413.04     1531.19     87.26 o
   0   2   1      974.38     1135.72     78.75 o
   2   2   1    16084.35    16383.64    498.62 o
   4   2   1      766.65     1039.57     98.83 o
   6   2   1     5262.72     4853.52    256.97 o
   8   2   1     1005.43      934.28    120.49 o
  10   2   1     6801.69     8100.14    211.35 o
  12   2   1      470.83      508.16     99.57 o
  14   2   1      625.61      606.50    135.35 o
  16   2   1      694.69      498.66    167.10 o
  18   2   1     1863.82     1625.08    178.47 o
  20   2   1      586.08      812.69    192.15 o
  22   2   1      201.60       21.45    255.76 o
  24   2   1      296.87      445.86    439.75 o
  26   2   1      183.94      272.15    313.97 o
 -27   3   1      403.60        0.00    330.51 o
 -25   3   1     2307.54     2082.08    427.02 o
 -23   3   1     6879.58     6479.25    829.72 o
 -21   3   1     1993.02     1909.24    302.96 o
 -19   3   1    16118.21    16137.76    502.24 o
 -17   3   1     6206.29     5899.57    271.00 o
 -15   3   1    22432.31    21775.97    548.31 o
 -13   3   1    11115.06    11566.71    370.47 o
 -11   3   1     2025.06     2223.40    138.63 o
  -9   3   1    29410.57    30968.22    779.86 o
  -7   3   1     5722.76     5747.90    199.73 o
  -5   3   1    27623.39    28429.26    665.11 o
  -3   3   1    47501.11    42823.33    796.45 o
  -1   3   1     5689.81     4283.49    146.45 o
   1   3   1    31327.92    29897.96    594.12 o
   3   3   1    33834.62    36658.50   1193.68 o
   5   3   1     7810.89     8357.92    243.28 o
   7   3   1    33969.16    35229.70    689.99 o
   9   3   1      934.22      815.52    145.94 o
  11   3   1    18933.11    19128.88    669.28 o
  13   3   1    17710.44    18385.51    478.11 o
  15   3   1     3739.55     3597.66    247.25 o
  17   3   1    19691.68    19694.73    596.30 o
  19   3   1     1247.19      833.83    258.44 o
  21   3   1     6456.36     5883.92    768.41 o
  23   3   1     2802.27     3057.43    543.41 o
  25   3   1      868.02      328.98    449.88 o
 -24   4   1      303.20      404.30    306.17 o
 -22   4   1     2293.62     2214.95    367.60 o
 -20   4   1      558.86      579.37    281.93 o
 -18   4   1     2002.44     1639.56    210.31 o
 -16   4   1     1547.04     1626.94    179.37 o
 -14   4   1      273.44      755.13    134.43 o
 -12   4   1     2089.99     2466.56    162.63 o
 -10   4   1      974.96     1151.19    147.64 o
  -8   4   1     3451.68     4075.37    210.36 o
  -6   4   1     3034.17     3034.36    413.05 o
  -4   4   1      977.34      854.02    107.05 o
  -2   4   1     3596.91     4238.26    175.01 o
   0   4   1     2066.96     2285.44     95.30 o
   2   4   1     1394.59     1210.02    124.01 o
   4   4   1     6543.11     6984.06    189.95 o
   6   4   1     3018.73     3343.25    191.14 o
   8   4   1      499.17      458.14    124.39 o
  10   4   1     4262.32     4324.89    264.14 o
  12   4   1      232.82      551.12    136.56 o
  14   4   1      732.83      589.01    203.48 o
  16   4   1     3947.91     3798.28    275.39 o
  18   4   1      971.27      646.48    272.00 o
  20   4   1     1049.21      701.08    276.86 o
  22   4   1      648.39      753.55    409.43 o
  24   4   1      745.75      318.26    390.08 o
 -25   5   1     1096.67     1406.95    634.70 o
 -23   5   1     4227.51     4333.10    407.95 o
 -21   5   1      918.55     1093.89    280.69 o
 -19   5   1     9673.48     9803.39    474.61 o
 -17   5   1     2642.40     2327.86    220.52 o
 -15   5   1     7662.30     7767.20    324.37 o
 -13   5   1    11995.40    12787.09    501.73 o
 -11   5   1      306.96      509.70    146.58 o
  -9   5   1    14389.18    14491.35    408.66 o
  -7   5   1     1837.79     1596.73    208.45 o
  -5   5   1    10908.74    11446.96    336.61 o
  -3   5   1     8005.32     6917.64    256.83 o
  -1   5   1      823.29      735.58    121.85 o
   1   5   1    16563.89    15785.81    299.13 o
   3   5   1     6298.01     6576.76    237.30 o
   5   5   1      967.75      907.38    162.56 o
   7   5   1    17652.99    17431.11    494.50 o
   9   5   1      143.75        0.00    149.81 o
  11   5   1     6007.46     6093.09    285.60 o
  13   5   1    14812.51    15221.18    500.44 o
  15   5   1     4252.55     4361.09    333.27 o
  17   5   1     7428.16     7772.54    462.42 o
  19   5   1     1811.88     1086.03    493.94 o
  21   5   1     5383.27     5119.95    726.58 o
  23   5   1      760.50      955.68    497.75 o
 -22   6   1      927.34      935.04    534.41 o
 -20   6   1     1386.04     1178.92    502.67 o
 -18   6   1     2970.16     2235.74    301.33 o
 -16   6   1     1252.57      951.17    216.99 o
 -14   6   1     1245.78     1333.70    183.31 o
 -12   6   1     4430.95     4133.72    269.56 o
 -10   6   1      106.78        0.00    152.59 o
  -8   6   1     1583.05     1780.84    239.01 o
  -6   6   1     5175.85     4907.93    392.82 o
  -4   6   1     1761.77     1863.50    184.13 o
  -2   6   1     1229.42     1282.61    161.92 o
   0   6   1     2543.79     2444.64    216.81 o
   2   6   1      834.15      703.70    130.04 o
   4   6   1     2571.93     2600.05    225.46 o
   6   6   1     3361.75     3787.84    261.63 o
   8   6   1      119.57       10.18    166.75 o
  10   6   1     2125.05     1944.33    221.88 o
  12   6   1      944.18     1118.16    331.82 o
  14   6   1     2555.94     2919.40    290.61 o
  16   6   1     1637.99     1502.85    285.26 o
  18   6   1      695.32      360.85    278.89 o
  20   6   1     1848.84      958.56    522.36 o
 -19   7   1     2097.67     2816.56    598.76 o
 -17   7   1     2173.97     2079.41    520.90 o
 -15   7   1     5841.72     5506.51    539.94 o
 -13   7   1     3821.77     3806.15    365.48 o
 -11   7   1      810.34     1552.83    282.13 o
  -9   7   1    13391.23    12558.76    584.94 o
  -7   7   1     6857.30     7374.64    424.27 o
  -5   7   1     4156.43     4661.18    162.38 o
  -3   7   1    20198.09    21507.06    627.52 o
  -1   7   1      671.03      632.59    192.09 o
   1   7   1    12864.92    13130.54    402.93 o
   3   7   1     8971.72    10069.41    377.79 o
   5   7   1    10259.01     9788.71    392.54 o
   7   7   1    12016.35    12193.30    478.79 o
   9   7   1      377.50      785.89    246.62 o
  11   7   1     7672.50     8401.35    581.97 o
  13   7   1     2755.47     1830.35    429.07 o
  15   7   1     1170.14     1265.68    308.50 o
  17   7   1     3601.36     3906.46    573.46 o
 -16   8   1     1648.89     1410.66    488.99 o
 -14   8   1     2199.42     2289.71    474.74 o
 -12   8   1     1210.85     1115.07    460.19 o
 -10   8   1     1978.45     1666.63    406.99 o
  -8   8   1     1272.72     1328.62    359.37 o
  -6   8   1     5376.25     5179.79    424.81 o
  -4   8   1      702.77      672.98    192.38 o
  -2   8   1     3056.21     3777.54    302.96 o
   0   8   1     1444.75     1585.36    220.37 o
   2   8   1      602.16      369.75    200.46 o
   4   8   1     9760.05    10436.52    523.89 o
   6   8   1      816.34     1379.75    328.79 o
   8   8   1     1052.56     1211.53    391.89 o
  10   8   1     1925.20     1245.24    549.47 o
  12   8   1     1734.37     1548.00    470.46 o
  14   8   1      811.69      771.65    541.95 o
 -11   9   1      988.47      647.18    406.30 o
  -9   9   1     1952.81     2186.13    491.71 o
  -7   9   1     1636.48     1335.68    428.69 o
  -5   9   1     2196.01     2183.93    471.84 o
  -3   9   1     3435.94     3516.15    479.78 o
  -1   9   1      472.55       18.79    230.23 o
   1   9   1     4909.01     5697.37    585.21 o
   3   9   1     1381.17     1817.63    447.99 o
   5   9   1      878.59     1245.23    520.24 o
   7   9   1     2599.41     2511.15    511.49 o
   9   9   1      533.97     1005.84    424.44 o
 -28   0   2     2852.54     3006.27    849.46 o
 -26   0   2     5854.13     6054.77    569.36 o
 -24   0   2    13571.59    15945.03    875.42 o
 -22   0   2     6791.08     6643.01    410.49 o
 -20   0   2     1775.33     2090.76    285.71 o
 -18   0   2    63775.82    69916.31   1671.60 o
 -16   0   2     1747.87     1845.37    234.36 o
 -14   0   2      644.94      208.13    133.09 o
 -12   0   2    27799.62    26876.67    677.32 o
 -10   0   2     1844.56     1511.17    111.97 o
  -8   0   2     5677.92     4535.69    293.94 o
  -6   0   2     2453.78     3099.75    289.47 o
  -4   0   2    36210.27    37087.87   1388.40 o
   0   0   2    56777.80    43963.55   1663.66 o
   2   0   2     1412.37     2128.45    243.70 o
   4   0   2    12107.66    10009.59    593.90 o
   8   0   2    39315.46    35409.39   1142.08 o
  10   0   2      691.37      287.24    139.13 o
  12   0   2      876.15     1005.76    193.94 o
  14   0   2    66834.67    71559.63   1528.44 o
  16   0   2     3197.09     3120.26    269.84 o
  18   0   2     8386.87     7597.22    472.55 o
  20   0   2    12730.03    15456.68   1223.14 o
  22   0   2     8941.03     9558.17    728.07 o
  24   0   2     2281.29     3157.41    488.28 o
 -29   1   2     1527.00     1865.70    463.15 o
 -27   1   2     1765.15     2404.89    484.91 o
 -25   1   2      118.84      405.12    343.17 o
 -23   1   2      899.46      928.03    186.93 o
 -21   1   2     7390.30     7980.42    286.09 o
 -19   1   2    12002.15    13188.48    345.32 o
 -17   1   2      814.83      464.86    141.30 o
 -15   1   2     1134.59      882.56    115.63 o
 -13   1   2    18779.71    17611.68    326.73 o
 -11   1   2    15525.02    13581.19    356.82 o
  -9   1   2     1367.97     1360.92    138.52 o
  -7   1   2    10465.79     9015.46    367.01 o
  -5   1   2   110851.71   120789.07   2342.39 o
  -1   1   2     3735.96     2502.53    175.80 o
   1   1   2    84636.20    91904.34   6912.69 o
   3   1   2    21364.32    16868.93    747.12 o
   5   1   2      648.97      455.13     71.74 o
   7   1   2     9255.74     9448.34    345.35 o
   9   1   2    17195.66    15505.90    441.25 o
  11   1   2     2456.04     1724.17    147.24 o
  13   1   2      720.11      485.21    145.68 o
  15   1   2     7702.44     8631.38    292.72 o
  17   1   2     8289.56     8449.25    411.21 o
  19   1   2     1491.89     1313.79    196.07 o
  21   1   2       78.13      298.22    246.08 o
  23   1   2     1434.83     1573.75    320.46 o
  25   1   2     1988.40     2075.95    364.98 o
 -28   2   2     7037.55     7246.96    763.51 o
 -26   2   2      484.71      666.04    385.12 o
 -24   2   2      109.02      200.43    303.91 o
 -22   2   2    15096.08    14873.07    464.74 o
 -20   2   2      277.94      409.84    166.27 o
 -18   2   2      322.25      305.04    131.67 o
 -16   2   2    54163.34    55229.14   1013.64 o
 -14   2   2    11185.02    11378.00    327.62 o
 -12   2   2    24362.25    25749.84    626.13 o
 -10   2   2    24080.03    25465.73    803.63 o
  -8   2   2    63744.96    65579.38   1181.45 o
  -6   2   2    26725.37    27578.56    627.25 o
  -4   2   2    12279.02     9806.72    242.79 o
  -2   2   2   285021.38   265077.78   5715.35 o
   0   2   2    26767.35    21430.20    412.42 o
   2   2   2    36939.58    36142.79    649.27 o
   4   2   2    43971.05    47680.56   1419.43 o
   6   2   2    31151.22    30361.14   1297.93 o
   8   2   2    13958.10    15969.01    509.61 o
  10   2   2     7343.16     7851.36    216.43 o
  12   2   2    49184.55    51877.57    837.59 o
  14   2   2      304.40       40.29    128.13 o
  16   2   2      233.18      137.26    134.01 o
  18   2   2    12998.72    12823.57    482.10 o
  20   2   2      216.49      311.87    273.90 o
  22   2   2      365.03      124.20    311.04 o
  24   2   2     6965.26     7113.37    756.85 o
 -27   3   2     3294.48     3203.01    505.30 o
 -25   3   2      147.55      227.51    334.73 o
 -23   3   2      221.59      481.16    287.89 o
 -21   3   2    10332.82    10881.44    567.57 o
 -19   3   2     6263.42     6335.85    325.73 o
 -17   3   2        5.51       68.36    174.15 o
 -15   3   2     6931.62     7040.23    246.32 o
 -13   3   2    13128.12    14443.05    507.35 o
 -11   3   2     1333.07      980.04    105.59 o
  -9   3   2     2029.31     2078.75    153.59 o
  -7   3   2    16565.86    18615.22    461.90 o
  -5   3   2     5303.23     4536.56    158.07 o
  -3   3   2    13266.03    13160.72    290.14 o
  -1   3   2    10091.11    11984.19    290.96 o
   1   3   2     2424.66     2237.64    126.28 o
   3   3   2    22732.21    22574.36    570.35 o
   5   3   2     2471.30     2449.35    141.73 o
   7   3   2     1642.83     1179.03    141.17 o
   9   3   2    14886.31    16182.50    719.91 o
  11   3   2    10818.41    10571.82    579.51 o
  13   3   2        8.52        0.00    188.36 o
  15   3   2     3576.06     3650.28    237.94 o
  17   3   2    11683.91    12009.91    652.53 o
  19   3   2      402.39      873.08    400.52 o
  21   3   2      220.92       92.18    284.98 o
  23   3   2     2902.34     3017.62    509.24 o
 -26   4   2     5996.37     5759.66   1203.40 o
 -24   4   2     8139.59     9500.91    907.88 o
 -22   4   2     5280.77     4878.63    490.75 o
 -20   4   2      669.79      559.22    212.80 o
 -18   4   2    34717.97    36160.73    883.90 o
 -16   4   2      900.63     1088.07    160.96 o
 -14   4   2     5918.70     6342.03    223.42 o
 -12   4   2    24407.89    25749.07    508.68 o
 -10   4   2     5799.02     5863.97    265.48 o
  -8   4   2    11781.80    11050.76    378.44 o
  -6   4   2    18208.66    16883.02    351.17 o
  -4   4   2    18922.08    17467.46    408.32 o
  -2   4   2     1535.45     1628.36     80.81 o
   0   4   2    30837.33    28210.93    614.64 o
   2   4   2    14805.53    14342.83    344.19 o
   4   4   2    20513.41    19223.34    393.38 o
   6   4   2     6312.35     6341.20    252.36 o
   8   4   2    33907.02    33971.31    695.12 o
  10   4   2     6523.90     6221.74    299.34 o
  12   4   2      439.22      504.34    173.40 o
  14   4   2    37394.96    39894.85    961.61 o
  16   4   2      933.68      997.19    211.75 o
  18   4   2     5588.09     4820.20    442.33 o
  20   4   2     7302.76     6259.71    931.30 o
  22   4   2     6296.87     5583.51    603.64 o
 -25   5   2     1766.19     1397.26    528.71 o
 -23   5   2      159.54      225.47    367.52 o
 -21   5   2      312.30      587.37    364.09 o
 -19   5   2     5918.30     5484.74    428.21 o
 -17   5   2     1387.15     1175.65    209.28 o
 -15   5   2      494.78      574.45    135.73 o
 -13   5   2     8550.66     9668.91    373.65 o
 -11   5   2     5621.62     5599.10    301.51 o
  -9   5   2     3006.50     3477.59    200.41 o
  -7   5   2     4182.80     3656.81    240.78 o
  -5   5   2    20916.96    20822.01    486.20 o
  -3   5   2      268.97       14.24     93.63 o
  -1   5   2      185.44       21.70     89.27 o
   1   5   2    20620.73    21913.64    489.97 o
   3   5   2     4546.06     4109.88    212.70 o
   5   5   2     2840.64     3555.27    155.89 o
   7   5   2     4416.89     4649.36    251.56 o
   9   5   2     9587.75     9706.14    338.35 o
  11   5   2      498.70      416.33    168.73 o
  13   5   2      918.51      653.12    188.95 o
  15   5   2     4198.13     4626.04    333.73 o
  17   5   2      418.72      909.77    477.89 o
  19   5   2      322.98      319.96    259.14 o
  21   5   2     1030.53      340.94    324.69 o
 -24   6   2       48.66      366.77    575.16 o
 -22   6   2     6898.05     5917.22    630.22 o
 -20   6   2       10.09        0.00    229.18 o
 -18   6   2     1062.77      564.14    197.71 o
 -16   6   2    16212.40    18442.63    656.65 o
 -14   6   2     3040.82     3230.30    194.59 o
 -12   6   2    12895.51    13390.76    428.02 o
 -10   6   2     7781.17     9387.20    519.30 o
  -8   6   2    39355.14    40177.61   1532.24 o
  -6   6   2    10356.19    10009.19    359.59 o
  -4   6   2     1888.89     1723.19    168.84 o
  -2   6   2    58077.10    59012.32   1556.47 o
   0   6   2     1182.55      852.07    166.91 o
   2   6   2    11707.72    12156.33    302.41 o
   4   6   2    27117.32    29486.29    759.30 o
   6   6   2    11576.44    12429.12    442.66 o
   8   6   2    10079.48    10629.85    338.31 o
  10   6   2     2752.50     2940.51    190.75 o
  12   6   2    14744.13    16142.98    685.88 o
  14   6   2     1010.58     1404.54    349.16 o
  16   6   2        4.96        0.00    240.49 o
  18   6   2     6117.72     5791.91    482.16 o
  20   6   2       72.88      439.86    473.92 o
 -21   7   2     4444.52     4006.95    539.26 o
 -19   7   2      132.44        0.00    450.52 o
 -17   7   2      224.36      135.95    442.29 o
 -15   7   2     4064.52     4833.23    500.83 o
 -13   7   2     2013.59     2273.31    731.57 o
 -11   7   2      377.78      260.75    249.95 o
  -9   7   2      137.14        0.00    163.08 o
  -7   7   2     3057.15     3458.12    360.43 o
  -5   7   2     2020.56     2289.00    203.05 o
  -3   7   2      304.28      157.26    149.23 o
  -1   7   2      153.61      208.31    161.59 o
   1   7   2     1922.78     2143.92    208.59 o
   3   7   2     1843.33     1812.22    144.96 o
   5   7   2      148.74        3.69    291.41 o
   7   7   2      214.54        9.78    239.22 o
   9   7   2     1735.89     1243.11    304.54 o
  11   7   2     5975.36     6343.01    589.28 o
  13   7   2      326.36      167.82    222.90 o
  15   7   2      230.04      141.52    262.60 o
  17   7   2     3906.88     4527.77    593.20 o
 -18   8   2     4906.23     4627.07    639.48 o
 -16   8   2      401.28        0.00    394.67 o
 -14   8   2      310.50      223.43    366.43 o
 -12   8   2     4001.80     3386.60    477.19 o
 -10   8   2      310.36        0.00    420.52 o
  -8   8   2      862.50      869.09    230.18 o
  -6   8   2     4692.22     4243.74    277.97 o
  -4   8   2      969.40      935.22    242.57 o
  -2   8   2     1948.22     1683.64    362.51 o
   0   8   2     1244.83     1106.44    257.60 o
   2   8   2     3125.92     3361.82    318.80 o
   4   8   2     1825.62     1593.79    309.52 o
   6   8   2      574.55      740.42    574.73 o
   8   8   2     5291.96     5080.50    544.00 o
  10   8   2      260.92      695.01    391.25 o
  12   8   2      315.73       40.91    786.83 o
  14   8   2     5087.61     4435.25    667.84 o
 -13   9   2     2303.12     2332.25    599.43 o
 -11   9   2      370.79       55.40    478.59 o
  -9   9   2     2183.52     2100.08    482.89 o
  -7   9   2     1143.38      612.12    389.58 o
  -5   9   2     8003.57     6893.61    574.40 o
  -3   9   2      778.36      457.88    327.88 o
  -1   9   2     1193.02     1243.00    266.39 o
   1   9   2     5495.02     6465.88    505.42 o
   3   9   2      702.34      557.90    475.80 o
   5   9   2     1609.45     1724.88    488.41 o
   7   9   2      521.90      488.72    489.98 o
   9   9   2     2421.76     2759.06   1027.09 o
 -29   1   3      111.21      649.99    411.27 o
 -27   1   3     5096.49     5565.79    616.11 o
 -25   1   3     4585.66     5201.65    385.18 o
 -23   1   3      486.34      432.40    195.70 o
 -21   1   3    19019.69    19275.45    463.06 o
 -19   1   3     1482.96     1373.35    134.29 o
 -17   1   3     8421.37     7973.20    220.07 o
 -15   1   3    15729.35    13982.10    321.76 o
 -13   1   3     1410.17     1462.14    136.38 o
 -11   1   3    22976.58    23875.49    490.01 o
  -9   1   3    31506.53    32778.70   1210.44 o
  -7   1   3    41862.10    45472.58    898.92 o
  -5   1   3    58108.51    58621.91   1205.54 o
  -3   1   3      524.33      649.43     61.45 o
  -1   1   3    54787.56    56500.54   1530.27 o
   1   1   3    43858.47    47297.42   1449.99 o
   3   1   3    31975.89    33866.45   1329.99 o
   5   1   3    28272.86    28738.42    870.42 o
   7   1   3      754.71      875.35    107.82 o
   9   1   3    20335.03    19193.32    574.21 o
  11   1   3     9323.83     9356.21    254.17 o
  13   1   3      940.53      986.58    150.58 o
  15   1   3    19769.71    21595.62    506.85 o
  17   1   3      729.20      815.87    169.62 o
  19   1   3     3811.32     3498.55    320.24 o
  21   1   3     5503.44     5214.68    391.84 o
  23   1   3      238.66      115.58    297.52 o
 -30   2   3     1477.73     1508.11    667.88 o
 -28   2   3       92.67        0.00    540.26 o
 -26   2   3      432.51        0.00    417.89 o
 -24   2   3      497.44      263.59    331.77 o
 -22   2   3      573.37      531.60    193.58 o
 -20   2   3     1685.45     1721.83    211.68 o
 -18   2   3      156.38        0.00    119.00 o
 -16   2   3     1715.28     1689.85    129.97 o
 -14   2   3     2513.45     2801.59    141.74 o
 -12   2   3     6332.50     7513.06    363.94 o
 -10   2   3     3283.27     2643.43    118.15 o
  -8   2   3    10813.71    11823.26    743.86 o
  -6   2   3     1605.48     1320.75    170.63 o
  -4   2   3     6826.25     5997.41    123.47 o
  -2   2   3     7877.51     6692.73    154.94 o
   0   2   3     3348.22     2718.16    101.01 o
   2   2   3    13499.45    13310.66    503.91 o
   4   2   3     6308.70     5566.99    256.97 o
   6   2   3     3139.17     3648.43    209.42 o
   8   2   3     3060.97     3769.62    179.11 o
  10   2   3      802.26      896.39    125.83 o
  12   2   3       72.13        0.00    114.14 o
  14   2   3     1826.55     1431.03    189.76 o
  16   2   3      632.93      270.87    173.12 o
  18   2   3      263.18      463.02    201.67 o
  20   2   3      557.11      279.92    213.50 o
  22   2   3       80.65      208.21    289.89 o
  24   2   3     1001.38     1905.85    560.28 o
 -29   3   3     1489.60     1704.71    631.57 o
 -27   3   3     4323.20     2753.12    618.94 o
 -25   3   3     6863.71     7525.04    558.14 o
 -23   3   3      450.92      311.42    215.79 o
 -21   3   3    13481.90    14175.73    744.56 o
 -19   3   3     3535.92     3711.96    232.17 o
 -17   3   3     8692.92     9760.63    314.10 o
 -15   3   3    34533.37    38675.72    909.33 o
 -13   3   3    18808.47    20696.98    521.91 o
 -11   3   3    27821.18    29463.95    558.76 o
  -9   3   3      455.15      228.91    120.62 o
  -7   3   3     8722.50     8897.52    288.94 o
  -5   3   3    12561.44    13012.47    248.24 o
  -3   3   3     4640.94     3568.77    134.24 o
  -1   3   3    20874.71    20475.82    346.83 o
   1   3   3     4509.42     4706.13    143.44 o
   3   3   3      574.57      328.90     91.06 o
   5   3   3    27937.54    29496.45    715.64 o
   7   3   3    10836.96    11197.21    403.78 o
   9   3   3    26488.58    28947.62    832.71 o
  11   3   3    12405.58    13970.80    382.16 o
  13   3   3     7407.38     8102.59    439.00 o
  15   3   3    10419.62    10306.05    493.46 o
  17   3   3      247.90      321.68    215.04 o
  19   3   3     9425.30     8744.08    635.75 o
  21   3   3     2831.01     3065.14    699.73 o
  23   3   3     1184.05      389.08    425.07 o
 -28   4   3      150.10      165.79    538.94 o
 -26   4   3      598.76      669.46    648.41 o
 -24   4   3      533.75      445.38    249.80 o
 -22   4   3      935.02     1046.24    264.52 o
 -20   4   3     1302.61     1107.98    192.77 o
 -18   4   3     1785.66     2003.61    183.71 o
 -16   4   3        6.58      194.16    124.58 o
 -14   4   3     8015.99     8991.40    251.29 o
 -12   4   3     2020.68     2171.97    179.41 o
 -10   4   3     3442.75     3485.65    266.73 o
  -8   4   3     3878.78     3355.36    292.36 o
  -6   4   3     1913.66     1862.16     97.62 o
  -4   4   3      394.70      467.67     87.84 o
  -2   4   3      625.44      679.52     71.13 o
   0   4   3     2718.23     2684.36    127.22 o
   2   4   3     3353.46     2890.90    133.53 o
   4   4   3     4413.99     4647.45    179.93 o
   6   4   3     2876.11     2953.88    166.86 o
   8   4   3     4764.71     5046.00    237.60 o
  10   4   3        5.98       33.67    124.30 o
  12   4   3     2878.08     2683.41    292.33 o
  14   4   3     1072.71      823.32    243.17 o
  16   4   3      452.61      373.33    234.10 o
  18   4   3      992.36     1138.46    579.46 o
  20   4   3      954.31       57.00    294.19 o
  22   4   3       71.07      388.21    425.32 o
 -25   5   3     2945.31     2600.71    544.36 o
 -23   5   3     1067.59      648.97    517.52 o
 -21   5   3     6959.64     7527.53    409.90 o
 -19   5   3     1831.14     2125.72    228.90 o
 -17   5   3    10758.36    11084.13    344.76 o
 -15   5   3     9641.54     9887.11    303.87 o
 -13   5   3      391.30      956.55    150.44 o
 -11   5   3    22846.45    21831.33    641.21 o
  -9   5   3    14593.97    15003.01    393.14 o
  -7   5   3    10775.63    10584.43    313.69 o
  -5   5   3    39899.91    39874.17   1105.47 o
  -3   5   3     6024.48     5417.96    187.51 o
  -1   5   3    28360.89    28597.26    520.95 o
   1   5   3    14231.41    14639.69    436.77 o
   3   5   3    17805.42    17571.41    474.35 o
   5   5   3    15041.51    15348.42    367.64 o
   7   5   3      222.78      633.68    157.04 o
   9   5   3    12076.22    12597.86    615.74 o
  11   5   3     4967.34     5194.55    295.62 o
  13   5   3      924.22      833.33    171.63 o
  15   5   3     9589.23    10155.30    588.34 o
  17   5   3      487.73      434.96    258.37 o
  19   5   3     2281.84     2022.16    416.71 o
 -24   6   3     1921.51     1810.68    447.00 o
 -22   6   3      577.86      621.39    405.51 o
 -20   6   3     1162.07      699.21    345.52 o
 -18   6   3     1956.98     1946.99    238.94 o
 -16   6   3     1099.99     1283.68    207.29 o
 -14   6   3     1549.62     1374.98    144.86 o
 -12   6   3     3895.44     3398.13    360.53 o
 -10   6   3     1629.39     2090.14    208.62 o
  -8   6   3     4269.07     4046.32    287.95 o
  -6   6   3     1203.10     1239.92    148.00 o
  -4   6   3     2841.90     3206.31    183.96 o
  -2   6   3     1358.01     1323.16    147.85 o
   0   6   3      728.91      556.04    111.17 o
   2   6   3     9338.54    10020.50    308.49 o
   4   6   3      782.65     1284.44    199.66 o
   6   6   3     1781.13     1918.82    213.01 o
   8   6   3     3165.98     3047.26    203.68 o
  10   6   3      540.24      558.50    211.99 o
  12   6   3      998.64     1191.88    253.99 o
  14   6   3     2533.54     2465.30    379.49 o
  16   6   3      836.54      907.12    329.05 o
  18   6   3      948.48      860.05    347.36 o
 -21   7   3     4642.83     4799.67    617.72 o
 -19   7   3     1229.02      986.97    360.25 o
 -17   7   3     1532.52      777.18    392.60 o
 -15   7   3     9013.62    10500.11    707.03 o
 -13   7   3     2839.16     3542.57    494.57 o
 -11   7   3     4408.54     4280.66    294.31 o
  -9   7   3     1431.26     1306.06    175.07 o
  -7   7   3     4588.08     5150.39    209.12 o
  -5   7   3     7044.53     7568.26    442.88 o
  -3   7   3      266.24      386.97    219.72 o
  -1   7   3    12399.38    13520.71    441.89 o
   1   7   3     2104.64     2264.85    230.25 o
   3   7   3      676.99      560.49    127.09 o
   5   7   3     7807.87     7920.44    660.98 o
   7   7   3     1406.31     1507.10    257.85 o
   9   7   3     6293.54     6698.84    533.05 o
  11   7   3     2787.81     2927.09    465.87 o
  13   7   3     2655.64     2960.34    338.08 o
  15   7   3     2863.08     3571.08    400.37 o
 -18   8   3      584.61      469.50    408.49 o
 -16   8   3      778.36       14.91    570.52 o
 -14   8   3     3318.56     2012.08    489.47 o
 -12   8   3      591.20      302.55    511.04 o
 -10   8   3      936.81     1157.47    366.58 o
  -8   8   3     1205.10     1471.51    206.29 o
  -6   8   3     1843.42     1411.09    262.61 o
  -4   8   3     1813.71     1734.00    251.77 o
  -2   8   3     2685.86     3034.74    278.16 o
   0   8   3     3890.33     3585.11    327.87 o
   2   8   3      669.91      893.71    249.18 o
   4   8   3     1948.35     2116.81    336.56 o
   6   8   3     1162.10     1197.35    374.83 o
   8   8   3     1577.91     1499.32    362.84 o
  10   8   3      432.65        0.00    481.89 o
  12   8   3     1142.77      500.31    502.94 o
 -13   9   3      579.06     1154.29    452.28 o
 -11   9   3     5796.04     5676.67    782.62 o
  -9   9   3     2261.23     1669.66    869.46 o
  -7   9   3     3281.17     3743.54    463.64 o
  -5   9   3     3801.35     3330.18    444.14 o
  -3   9   3      385.61      664.31    391.61 o
  -1   9   3     1960.69     1770.19    396.55 o
   1   9   3     5455.97     5733.97    588.08 o
   3   9   3     4664.66     4290.00    572.59 o
   5   9   3     4028.30     3278.56    573.15 o
   7   9   3      330.59      352.23    480.39 o
 -28   0   4      159.85      143.09    334.08 o
 -26   0   4     3850.84     4116.86    544.73 o
 -24   0   4    26804.06    31368.20   1115.24 o
 -22   0   4       25.75      309.78    256.65 o
 -20   0   4     4007.29     3924.43    301.70 o
 -18   0   4    22584.07    22161.43   1016.28 o
 -16   0   4    41845.94    41265.34   1019.26 o
 -14   0   4    21656.50    18874.66    536.99 o
 -12   0   4     8644.91     8669.62    403.48 o
 -10   0   4   131720.63   114698.62  10742.73 o
  -8   0   4    30736.83    27353.93   3948.10 o
  -6   0   4    16285.23    13828.51    396.06 o
  -4   0   4    24111.46    23925.21    849.72 o
  -2   0   4     8894.26     6923.37    427.31 o
   0   0   4    45811.45    42220.42   1665.76 o
   2   0   4    95017.02    97826.55   9708.09 o
   4   0   4    14058.11    12176.65    693.57 o
   6   0   4    13987.04    11389.70    385.05 o
   8   0   4    30834.58    33257.56    915.80 o
  10   0   4    16332.14    17215.37    666.32 o
  12   0   4     2464.44     2407.31    386.05 o
  14   0   4       37.94        0.00    259.69 o
  16   0   4    21983.96    25351.26    897.13 o
  18   0   4     3260.48     2965.88    389.76 o
  20   0   4      332.97        0.00    339.16 o
  22   0   4     9122.08     9798.33    913.41 o
 -31   1   4      326.32      177.61    392.32 o
 -29   1   4     2260.57     2969.43    698.94 o
 -27   1   4     2579.18     2602.23    295.63 o
 -25   1   4     5212.71     5105.92    342.02 o
 -23   1   4     3316.23     3361.02    231.57 o
 -21   1   4     3859.98     4129.30    218.74 o
 -19   1   4       11.31      138.87    115.65 o
 -17   1   4     1177.01      814.70    115.09 o
 -15   1   4    20359.54    19751.56    399.71 o
 -13   1   4    21661.49    20119.44    611.14 o
 -11   1   4    10579.72    10989.65    596.48 o
  -9   1   4    20246.59    21730.02    414.55 o
  -7   1   4    94968.63    98700.03   3790.14 o
  -5   1   4    15892.32    16198.38    362.51 o
  -3   1   4    26598.63    24943.68    471.02 o
  -1   1   4    74176.55    82833.86   1897.18 o
   1   1   4    33351.55    30300.25    564.42 o
   3   1   4    14461.96    15239.70    501.58 o
   5   1   4    13600.25    14730.90    509.23 o
   7   1   4    19290.30    18761.72    601.85 o
   9   1   4     2069.44     1392.53    134.24 o
  11   1   4       11.34        0.00    116.15 o
  13   1   4     1888.15     2188.21    211.94 o
  15   1   4     3594.80     3463.45    223.89 o
  17   1   4     7693.44     7635.23    376.17 o
  19   1   4     1911.94     1684.62    280.67 o
  21   1   4     1682.50     2266.27    361.45 o
  23   1   4      612.33      645.34    351.50 o
 -30   2   4     5934.62     6392.81    716.40 o
 -28   2   4     5575.46     6236.41    675.86 o
 -26   2   4    14212.97    15041.25    948.41 o
 -24   2   4     6988.21     6632.39    437.77 o
 -22   2   4      773.79      986.59    219.31 o
 -20   2   4    41931.73    38290.73    876.68 o
 -18   2   4     1206.93     1011.80    130.30 o
 -16   2   4      326.19      322.45    102.51 o
 -14   2   4    68299.98    75410.51   1498.38 o
 -12   2   4     3962.38     4157.16    200.81 o
 -10   2   4     9692.16    10959.97    324.88 o
  -8   2   4    99234.90    96752.83   1918.94 o
  -6   2   4    59320.43    57590.15   1060.76 o
  -4   2   4    11812.40    12872.11    347.19 o
  -2   2   4    89539.39    79381.68    947.59 o
   0   2   4    97985.02    98040.34   3059.88 o
   2   2   4    20285.39    19443.66    769.65 o
   4   2   4     6167.84     5126.58    220.78 o
   6   2   4    94235.45    97803.52   2776.98 o
   8   2   4      582.37      547.50    126.71 o
  10   2   4     2031.94     2247.20    186.03 o
  12   2   4    47299.60    45676.57   1491.37 o
  14   2   4     1409.77     1516.08    170.63 o
  16   2   4     9132.48     8867.11    486.57 o
  18   2   4    12736.71    12037.53    705.78 o
  20   2   4     7971.69     8873.47    544.46 o
  22   2   4     4991.68     4670.05    557.23 o
 -29   3   4      615.43      169.47    592.62 o
 -27   3   4     3501.32     3449.42    835.78 o
 -25   3   4      292.54      648.94    389.47 o
 -23   3   4     1225.67     1341.16    438.15 o
 -21   3   4    10020.96    10233.38    376.31 o
 -19   3   4     3648.63     3629.36    214.02 o
 -17   3   4     1210.61     1015.78    119.50 o
 -15   3   4    11443.92    12597.71    540.83 o
 -13   3   4     9024.79     9038.56    414.70 o
 -11   3   4      916.04     1014.77    118.33 o
  -9   3   4     9425.16     8796.43    289.34 o
  -7   3   4    11522.21    10425.93    282.58 o
  -5   3   4     4380.80     4026.60    115.23 o
  -3   3   4     2084.80     1966.62     77.00 o
  -1   3   4     8334.87     9036.67    358.27 o
   1   3   4    15561.79    13578.65    322.81 o
   3   3   4      935.73     1308.13    147.97 o
   5   3   4     4640.66     5033.10    253.85 o
   7   3   4    12542.77    13510.63    372.70 o
   9   3   4     2327.77     2120.40    179.70 o
  11   3   4     1850.05     2077.73    214.88 o
  13   3   4     6707.73     6979.75    320.31 o
  15   3   4     2025.57     1924.57    235.23 o
  17   3   4      568.59      620.40    263.60 o
  19   3   4     2532.52     2468.26    395.14 o
  21   3   4      327.70      583.08    418.68 o
 -28   4   4       12.61      145.79    644.73 o
 -26   4   4       17.05        0.00    439.99 o
 -24   4   4     9847.64     9743.54   1007.88 o
 -22   4   4      579.60      563.11    206.55 o
 -20   4   4      351.97      474.30    418.19 o
 -18   4   4    32916.08    35570.48    785.66 o
 -16   4   4     2554.78     2310.91    136.89 o
 -14   4   4    10473.46    10804.71    262.76 o
 -12   4   4     8771.59     8906.95    233.55 o
 -10   4   4    22215.27    21248.04    646.22 o
  -8   4   4     6036.61     6479.99    189.72 o
  -6   4   4     4884.71     3483.44    147.59 o
  -4   4   4    57888.66    52920.14    798.45 o
  -2   4   4     6337.47     4933.22    141.36 o
   0   4   4     8620.14     8722.72    386.23 o
   2   4   4    10484.75    10031.72    279.89 o
   4   4   4    12967.75    12720.98    367.58 o
   6   4   4     5357.65     5506.78    267.47 o
   8   4   4     1306.25     1265.32    211.31 o
  10   4   4    26830.84    29880.51    704.06 o
  12   4   4      191.18       19.36    232.85 o
  14   4   4      627.94      712.14    255.98 o
  16   4   4     7753.51     7360.59    582.80 o
  18   4   4       21.84        0.00    452.10 o
  20   4   4       13.46        0.00    327.85 o
 -27   5   4      138.75        0.00    350.67 o
 -25   5   4      487.93      395.81    412.59 o
 -23   5   4     3589.34     3785.39    472.47 o
 -21   5   4     2334.81     2113.61    478.21 o
 -19   5   4       83.14        0.00    122.94 o
 -17   5   4     2657.37     2860.77    162.29 o
 -15   5   4     3699.08     3607.54    213.40 o
 -13   5   4     3283.37     3368.63    273.18 o
 -11   5   4      816.79      621.67    103.38 o
  -9   5   4     6492.10     6431.91    217.25 o
  -7   5   4     3291.86     2856.90    165.53 o
  -5   5   4     7907.89     7254.73    183.14 o
  -3   5   4     5367.89     5864.21    210.48 o
  -1   5   4     1885.42     1582.80    109.17 o
   1   5   4     7857.67     7388.67    239.16 o
   3   5   4      984.60      605.95    149.12 o
   5   5   4     2037.32     2076.75    193.10 o
   7   5   4     5059.18     5246.67    219.13 o
   9   5   4     5259.33     5290.09    300.38 o
  11   5   4       40.01        0.00    145.41 o
  13   5   4     1086.32     1195.22    254.96 o
  15   5   4     4186.11     4223.99    413.69 o
  17   5   4      233.47        0.00    360.11 o
  19   5   4       83.50        0.00    445.78 o
 -24   6   4     3931.30     4105.46   1372.08 o
 -22   6   4      616.15      428.97    427.32 o
 -20   6   4    11895.36    12570.99    775.33 o
 -18   6   4     1018.31      452.82    322.91 o
 -16   6   4     2563.93     2645.72    201.89 o
 -14   6   4    16690.91    17673.70    402.40 o
 -12   6   4     4531.42     5148.03    292.49 o
 -10   6   4      798.56      598.62    166.27 o
  -8   6   4    10986.98    11046.47    345.61 o
  -6   6   4     3220.25     3288.31    142.32 o
  -4   6   4      433.74      360.34    139.92 o
  -2   6   4     4417.04     4108.74    212.72 o
   0   6   4     8904.44     9214.22    271.56 o
   2   6   4     1632.88     1136.21    138.09 o
   4   6   4     4259.35     4000.01    281.34 o
   6   6   4    24263.16    25193.21    594.48 o
   8   6   4     1671.77     1524.23    187.26 o
  10   6   4     1806.59     2224.10    245.09 o
  12   6   4    12519.92    13263.23    565.46 o
  14   6   4      948.45     1240.17    353.42 o
  16   6   4     5189.05     4627.97    971.56 o
 -23   7   4       68.10        0.00    525.20 o
 -21   7   4     3379.31     3288.08    599.00 o
 -19   7   4      187.04        0.00    453.30 o
 -17   7   4     2408.52     2396.81    419.60 o
 -15   7   4     2304.26     2744.06    250.30 o
 -13   7   4     9078.25     8129.27    389.84 o
 -11   7   4     1768.52     1860.45    209.90 o
  -9   7   4      216.61      102.73    162.84 o
  -7   7   4    14724.65    15194.16    360.96 o
  -5   7   4     2804.79     2406.77    194.00 o
  -3   7   4     4899.93     4557.09    251.14 o
  -1   7   4     9686.98    10339.55    375.85 o
   1   7   4      473.09      411.59    110.84 o
   3   7   4     1756.10     2128.79    223.33 o
   5   7   4     6723.35     6202.70    372.53 o
   7   7   4     3455.90     3059.77    332.56 o
   9   7   4     1286.89     1152.52    552.10 o
  11   7   4      191.07        0.00    297.24 o
  13   7   4     1829.62     1830.76    368.61 o
  15   7   4       74.41        0.00    495.78 o
 -18   8   4     2481.83     2763.76    536.11 o
 -16   8   4      634.40      383.23    877.62 o
 -14   8   4     4538.77     5052.01    617.93 o
 -12   8   4     3612.28     4095.98    452.19 o
 -10   8   4    11208.19    11976.93    717.87 o
  -8   8   4     4194.77     4125.49    341.94 o
  -6   8   4      774.85      879.08    214.57 o
  -4   8   4     9915.54    10036.91    495.53 o
  -2   8   4      439.02      339.40    212.16 o
   0   8   4     6664.55     6806.84    411.55 o
   2   8   4     8503.87     8729.35    587.90 o
   4   8   4     4627.47     4806.25    468.70 o
   6   8   4     3024.91     3405.27    463.50 o
   8   8   4      429.86        0.00    460.60 o
  10   8   4     2647.63     2531.54    534.03 o
 -13   9   4      800.93     1484.13    595.52 o
 -11   9   4      932.03      864.82    412.89 o
  -9   9   4     1005.01      858.00    428.19 o
  -7   9   4      753.29      596.75    403.15 o
  -5   9   4     1676.35     1488.91    357.22 o
  -3   9   4      839.12      940.09    360.24 o
  -1   9   4      536.05      762.23    372.66 o
   1   9   4     1406.52     1596.65    509.25 o
   3   9   4     1458.10     1267.06    430.55 o
   5   9   4     1243.50      836.96    460.51 o
 -31   1   5      689.52     1012.62    516.83 o
 -29   1   5     3921.04     4393.55    458.69 o
 -27   1   5     4410.05     4345.54    375.93 o
 -25   1   5      929.23     1044.23    173.82 o
 -23   1   5    32424.77    34820.21    897.37 o
 -21   1   5     1866.32     1905.87    173.69 o
 -19   1   5    14807.60    14889.40    389.17 o
 -17   1   5    35116.68    34887.72    757.42 o
 -15   1   5     8286.67     8645.65    304.92 o
 -13   1   5    27115.65    29714.94    629.44 o
 -11   1   5     5120.72     5718.62    182.08 o
  -9   1   5    76809.61    87825.52   1771.54 o
  -7   1   5    24296.46    24440.85    783.86 o
  -5   1   5      948.15      598.91     42.46 o
  -3   1   5    31690.69    32575.97    829.38 o
  -1   1   5    55944.93    61631.42   1663.95 o
   1   1   5     5482.99     5701.95    188.85 o
   3   1   5    23502.47    25035.63    761.94 o
   5   1   5     3807.59     3965.74    179.59 o
   7   1   5    32992.06    32713.35    664.28 o
   9   1   5    13311.42    13316.09    389.34 o
  11   1   5     3850.87     4085.47    212.55 o
  13   1   5    32340.00    33804.36    704.32 o
  15   1   5      525.67      535.72    206.91 o
  17   1   5     5809.24     6427.71    357.53 o
  19   1   5     2906.90     2753.86    339.69 o
  21   1   5     1107.89     1229.59    382.26 o
 -30   2   5      100.44        0.00   1172.09 o
 -28   2   5      215.17      218.33    401.74 o
 -26   2   5      386.00      301.68    242.16 o
 -24   2   5     2388.32     1649.85    237.96 o
 -22   2   5     1831.61     1744.68    202.64 o
 -20   2   5     5827.63     5407.38    246.17 o
 -18   2   5      573.50      744.66    107.82 o
 -16   2   5      186.04      283.04     78.87 o
 -14   2   5     1485.17     1786.70    112.67 o
 -12   2   5     4503.16     5428.28    207.89 o
 -10   2   5     2018.98     2216.65    119.46 o
  -8   2   5    18067.73    17974.15    652.99 o
  -6   2   5      447.40      223.14     47.94 o
  -2   2   5    11982.04    12666.10    506.34 o
   0   2   5     4189.71     4490.38    206.83 o
   2   2   5     8515.76     8854.78    242.29 o
   4   2   5     1029.06     1112.15    127.96 o
   6   2   5      258.12       74.31    114.75 o
   8   2   5      949.12     1061.13    139.00 o
  10   2   5     7094.42     6842.40    283.37 o
  12   2   5     2075.04     2123.77    180.66 o
  14   2   5     1147.57      926.35    193.85 o
  16   2   5      825.26      984.63    216.14 o
  18   2   5      441.44      108.81    309.26 o
  20   2   5      206.20      504.09    409.22 o
 -31   3   5      317.02      586.83    586.83 o
 -29   3   5     7329.99     5824.65    892.62 o
 -27   3   5     3247.35     2794.17    666.31 o
 -25   3   5      378.78      151.58    368.42 o
 -23   3   5     6284.18     5315.61    365.34 o
 -21   3   5      470.42      386.70    200.16 o
 -19   3   5     4069.82     4074.81    259.61 o
 -17   3   5     9762.64    10321.01    348.28 o
 -15   3   5      138.42        0.00    134.59 o
 -13   3   5    19149.63    18735.86    452.21 o
 -11   3   5    31113.11    32850.91    849.76 o
  -9   3   5     6996.41     6249.20    251.78 o
  -7   3   5    41003.39    40448.68   1095.48 o
  -5   3   5     6771.20     5529.00    133.66 o
  -3   3   5    38210.19    37197.16    497.75 o
  -1   3   5     6788.58     6415.12    152.55 o
   1   3   5    38013.45    39886.61    806.23 o
   3   3   5    16586.49    15703.43    397.70 o
   5   3   5      285.17      350.84    125.79 o
   7   3   5    15392.19    15993.22    469.87 o
   9   3   5     1903.73     1553.79    183.61 o
  11   3   5      274.90      280.17    159.20 o
  13   3   5     7311.79     7185.99    330.74 o
  15   3   5      175.30        0.00    238.64 o
  17   3   5     2019.66     1402.76    358.05 o
  19   3   5     9578.07     8055.56    676.43 o
  21   3   5      452.73     1236.82    639.99 o
 -28   4   5      574.96      625.25    687.88 o
 -26   4   5      646.85      586.83    439.99 o
 -24   4   5      664.26      251.58    398.42 o
 -22   4   5      449.26      353.86    249.04 o
 -20   4   5       23.58      339.16    219.82 o
 -18   4   5     1239.20     1276.56    208.60 o
 -16   4   5     4628.83     4869.04    233.18 o
 -14   4   5     5657.84     5996.04    254.46 o
 -12   4   5      815.43      977.26    206.40 o
 -10   4   5     5165.17     5078.00    163.40 o
  -8   4   5     3206.81     2954.97    101.87 o
  -6   4   5      306.47      280.78     86.96 o
  -4   4   5      409.27      395.51     78.97 o
  -2   4   5     1990.19     1866.83    135.10 o
   0   4   5    11272.35    11252.49    255.27 o
   2   4   5     1399.58     1557.03    121.10 o
   4   4   5     2640.91     2880.74    145.20 o
   6   4   5     2138.78     1958.50    160.84 o
   8   4   5      741.70      603.20    159.56 o
  10   4   5       16.45        0.00    144.62 o
  12   4   5      733.37      698.39    244.35 o
  14   4   5      523.04      463.07    287.99 o
  16   4   5      321.52      407.24    377.63 o
  18   4   5     1257.05      264.19    769.73 o
 -27   5   5     4003.52     3579.46    657.14 o
 -25   5   5      322.30      767.25    623.67 o
 -23   5   5     7597.64     7287.16   1324.98 o
 -21   5   5     1743.23     1499.30    556.04 o
 -19   5   5     2944.47     3116.07    243.45 o
 -17   5   5    27064.18    29196.09    739.95 o
 -15   5   5     6832.88     7427.60    376.26 o
 -13   5   5    12208.90    12368.58    481.52 o
 -11   5   5     4136.80     3722.81    148.71 o
  -9   5   5     4162.27     4453.49    148.51 o
  -7   5   5    18764.08    18294.97    570.84 o
  -5   5   5     2380.39     1897.45    114.23 o
  -3   5   5    30016.58    30209.30    627.54 o
  -1   5   5     2149.96     2154.88    130.17 o
   1   5   5     2756.70     2874.49    170.35 o
   3   5   5    22111.38    22106.08    545.46 o
   5   5   5     3523.04     3538.45    209.09 o
   7   5   5    23384.69    25418.92    567.06 o
   9   5   5     5890.89     5804.13    311.71 o
  11   5   5     3638.40     3925.32    322.02 o
  13   5   5     5919.90     5976.89    393.09 o
  15   5   5      591.22      535.11    462.50 o
  17   5   5     5846.61     4954.79    763.82 o
 -26   6   5     2244.78     2012.44    532.58 o
 -24   6   5      447.97      613.50    495.52 o
 -22   6   5     1259.95      843.83    374.69 o
 -20   6   5     1263.36      872.51    348.22 o
 -18   6   5       38.63      221.84    473.94 o
 -16   6   5    10717.74     9983.21    488.81 o
 -14   6   5     1904.46     1835.18    169.51 o
 -12   6   5     1867.14     1953.32    239.33 o
 -10   6   5     3943.81     3660.77    197.78 o
  -8   6   5     3206.38     3028.14    249.49 o
  -6   6   5     3012.98     2759.77    146.61 o
  -4   6   5     4102.01     4011.24    216.20 o
  -2   6   5     6205.18     5712.66    249.73 o
   0   6   5     1927.64     2032.55    155.74 o
   2   6   5     3745.81     3978.99    218.91 o
   4   6   5     4093.61     3693.55    303.56 o
   6   6   5     5281.53     4918.75    237.16 o
   8   6   5       61.14        0.00    214.74 o
  10   6   5     1796.26     1449.98    258.96 o
  12   6   5     1244.88     1028.01    316.96 o
  14   6   5      922.70     1540.57    423.52 o
  16   6   5     3884.48     3736.27    474.87 o
 -23   7   5     6190.66     6339.24    907.09 o
 -21   7   5     1749.83     1619.44    420.36 o
 -19   7   5     4109.43     4414.65    538.02 o
 -17   7   5     3387.25     3549.89    297.83 o
 -15   7   5      560.03      848.97    173.06 o
 -13   7   5     7661.99     7535.82    326.79 o
 -11   7   5     1220.33      750.76    190.02 o
  -9   7   5     5644.26     5199.96    205.68 o
  -7   7   5     4637.32     4867.33    252.19 o
  -5   7   5     2381.32     2006.90    237.09 o
  -3   7   5     2355.39     1955.51    196.71 o
  -1   7   5     5918.89     6095.29    308.59 o
   1   7   5     2663.29     2500.82    200.99 o
   3   7   5     3553.93     3306.62    246.10 o
   5   7   5      789.67      824.19    197.64 o
   7   7   5     4887.50     4524.83    415.28 o
   9   7   5     2306.70     2320.68    475.26 o
  11   7   5      815.45     1640.81    524.50 o
  13   7   5     8995.35     8729.23    720.63 o
 -20   8   5     2918.34     2697.47    604.99 o
 -18   8   5      833.23      241.45    485.62 o
 -16   8   5      750.72      566.65    319.44 o
 -14   8   5     2429.50     2298.76    430.94 o
 -12   8   5     3578.39     3951.96    496.83 o
 -10   8   5      608.57      933.07    454.73 o
  -8   8   5      648.51      564.11    216.72 o
  -6   8   5     3143.66     3365.10    310.46 o
  -4   8   5     1440.14     1503.99    218.64 o
  -2   8   5      699.80       74.89    235.41 o
   0   8   5     1311.98     1796.79    281.76 o
   2   8   5     1645.08     1773.22    350.51 o
   4   8   5     1194.94      823.29    304.51 o
   6   8   5     1628.90     1196.42    460.17 o
   8   8   5      389.29      695.31    890.25 o
  10   8   5     1837.36     2092.12    722.09 o
 -13   9   5     3471.80     2596.07    462.45 o
 -11   9   5     3535.12     4249.14   1628.13 o
  -9   9   5     3056.91     2808.65    540.08 o
  -7   9   5     4655.84     5093.32    946.83 o
  -5   9   5     1860.73     1909.54    432.95 o
  -3   9   5     7776.24     8377.24    974.20 o
  -1   9   5     2084.59     2100.06    432.78 o
   1   9   5     2068.64     1564.04    691.57 o
   3   9   5     6199.86     6175.41    625.71 o
 -32   0   6     3385.40     2976.80    841.04 o
 -30   0   6     9576.93    10290.89   1369.19 o
 -28   0   6    14685.72    15151.77    952.47 o
 -26   0   6     4859.83     4086.78    577.36 o
 -24   0   6     1372.29     1659.53    283.51 o
 -22   0   6    19414.23    19734.30    669.01 o
 -20   0   6     1653.81     1568.21    191.15 o
 -18   0   6      406.57      618.29    143.54 o
 -16   0   6    53277.52    56835.84   5339.13 o
 -14   0   6     4100.40     5197.29    414.73 o
 -12   0   6     2962.58     3288.37    264.21 o
 -10   0   6    63276.44    72008.92   2548.38 o
  -8   0   6    10411.47    10597.06    469.99 o
  -6   0   6     7619.40     8396.06    437.63 o
  -4   0   6    13025.07    11256.95    329.04 o
  -2   0   6    72298.74    74137.31   2595.22 o
   0   0   6     1568.33     2178.33    338.30 o
   2   0   6     4054.48     4255.21    385.93 o
   4   0   6    66020.48    70696.51   4606.77 o
   6   0   6      794.00     1155.81    167.36 o
   8   0   6     1264.85     1327.08    199.48 o
  10   0   6    21264.83    22825.26    769.07 o
  12   0   6     2771.71     2481.94    454.62 o
  14   0   6     7457.32     6972.96    474.95 o
  16   0   6    11340.89    11930.10    666.32 o
  18   0   6    12221.74    12857.88   1101.30 o
  20   0   6     3118.49     3088.32    586.17 o
 -31   1   6     2507.28     2978.04    589.38 o
 -29   1   6     4789.54     4729.40    600.41 o
 -27   1   6     2698.30     2602.55    275.42 o
 -25   1   6     4152.54     3875.21    252.79 o
 -23   1   6      857.66      861.09    154.48 o
 -21   1   6      812.14      772.91    148.52 o
 -19   1   6     1884.91     1592.35    156.09 o
 -17   1   6     5689.87     5477.86    287.74 o
 -15   1   6    28489.62    28642.71    996.45 o
 -13   1   6     9945.76    11379.38    632.64 o
 -11   1   6    26348.68    26478.01    829.54 o
  -9   1   6    13476.81    12864.03    305.16 o
  -7   1   6     2448.64     2210.30     72.24 o
  -5   1   6     5058.95     4550.08    156.33 o
  -3   1   6    12186.20    11876.41    206.53 o
  -1   1   6    32221.29    31518.44    609.96 o
   1   1   6     9961.81    10981.08    778.26 o
   3   1   6    21637.74    23468.81    619.11 o
   5   1   6     5009.36     4522.30    198.41 o
   7   1   6     3456.30     3067.12    161.98 o
   9   1   6      591.35      402.99    130.90 o
  11   1   6      415.89      384.42    169.35 o
  13   1   6     4297.80     3711.62    240.11 o
  15   1   6     4057.44     4212.61    302.15 o
  17   1   6     3811.24     3996.39    359.96 o
  19   1   6     1647.91     1477.94    354.39 o
 -32   2   6    10116.80    10704.23    975.97 o
 -30   2   6       56.55      853.34    378.68 o
 -28   2   6      643.07      658.97    402.47 o
 -26   2   6    24869.83    23522.13    903.25 o
 -24   2   6       51.83        0.00    216.58 o
 -22   2   6     8943.51     8821.34    297.92 o
 -20   2   6    31610.06    32183.22   1206.40 o
 -18   2   6    22434.65    23571.21    598.83 o
 -16   2   6    14196.48    14141.58    563.74 o
 -14   2   6    14334.24    14445.89    591.07 o
 -12   2   6    73005.05    78028.66   2112.69 o
 -10   2   6     6783.51     7700.86    190.85 o
  -8   2   6     9356.73     8718.89    296.38 o
  -6   2   6    45067.48    39242.87    536.71 o
  -4   2   6     4536.13     4265.83    107.34 o
  -2   2   6    10196.63    11082.03    373.45 o
   0   2   6    49398.50    51841.42   1034.95 o
   2   2   6    20909.48    21600.20    529.31 o
   4   2   6    10498.45    11141.44    330.05 o
   6   2   6    14730.91    16174.43    439.20 o
   8   2   6    26591.56    27157.42    598.30 o
  10   2   6     6354.26     6659.58    324.27 o
  12   2   6       24.70        0.00    201.77 o
  14   2   6    21116.48    20393.96    895.20 o
  16   2   6      926.99      596.26    241.88 o
  18   2   6      115.20      252.75    462.37 o
  20   2   6    10107.44    10439.64    737.59 o
 -31   3   6     2667.64     3520.47    822.09 o
 -29   3   6      386.07      683.15    640.52 o
 -27   3   6     3212.89     2995.22    603.15 o
 -25   3   6     5219.60     4330.30   1242.35 o
 -23   3   6      590.38      321.42    278.64 o
 -21   3   6     1389.15     1580.16    223.90 o
 -19   3   6     7059.54     8025.14    334.42 o
 -17   3   6     9569.76    11282.88    543.99 o
 -15   3   6     1365.24      833.46    129.93 o
 -13   3   6    21657.09    23522.32    537.00 o
 -11   3   6    20953.84    21125.15    538.28 o
  -9   3   6      887.30      809.70     95.58 o
  -7   3   6     2965.43     2680.09     86.22 o
  -5   3   6     1391.96     1169.49     68.66 o
  -3   3   6      416.20      349.62     67.95 o
  -1   3   6    30066.63    29514.98    467.78 o
   1   3   6    25801.06    26184.88    778.42 o
   3   3   6      943.53      472.15    116.35 o
   5   3   6     9973.19    10793.01    333.05 o
   7   3   6    11850.17    13068.46    350.33 o
   9   3   6     2150.61     1592.43    191.93 o
  11   3   6      534.81      367.07    207.05 o
  13   3   6     6162.72     6069.50    331.48 o
  15   3   6     4344.21     3983.90    336.30 o
  17   3   6      230.61      546.53    383.35 o
  19   3   6     2016.36     1897.99    507.52 o
 -30   4   6     2552.43     1326.30    642.62 o
 -28   4   6     9636.13     8143.04    939.46 o
 -26   4   6      951.50      523.68    607.36 o
 -24   4   6      363.85     1066.83    585.78 o
 -22   4   6    13124.59    13819.66    559.46 o
 -20   4   6     1111.88      893.34    209.69 o
 -18   4   6       21.47       54.15    151.42 o
 -16   4   6    29289.61    30544.19    883.92 o
 -14   4   6     6530.23     7233.26    270.80 o
 -12   4   6     1579.11     1527.26    163.66 o
 -10   4   6    40152.21    39682.81    762.86 o
  -8   4   6    17715.68    18479.41    533.74 o
  -6   4   6    23316.03    25152.55    432.80 o
  -4   4   6    19588.79    18390.14    313.41 o
  -2   4   6    42075.95    42564.53    893.20 o
   0   4   6     3092.34     2707.55    123.36 o
   2   4   6     6364.07     6922.16    215.61 o
   4   4   6    40713.33    42710.54    866.16 o
   6   4   6       28.13      232.19    144.72 o
   8   4   6     2383.27     2332.64    201.81 o
  10   4   6    14960.39    16687.35    502.54 o
  12   4   6      646.68      833.26    246.46 o
  14   4   6     1927.77     2199.89    309.95 o
  16   4   6     8117.73     7554.67    583.42 o
  18   4   6     4494.45     3760.07    564.01 o
 -29   5   6     1181.89      476.23    578.68 o
 -27   5   6     2265.17     1642.86    416.58 o
 -25   5   6      254.73      122.37    291.83 o
 -23   5   6     3068.95     2601.43    359.18 o
 -21   5   6      309.30      643.45    349.80 o
 -19   5   6      512.51      216.30    173.84 o
 -17   5   6     7724.24     7627.88    401.23 o
 -15   5   6     6107.28     6507.23    314.93 o
 -13   5   6        5.85      246.58    151.29 o
 -11   5   6     2608.87     2873.84    146.22 o
  -9   5   6    16194.88    16082.00    369.25 o
  -7   5   6     1030.39      891.13     90.42 o
  -5   5   6     2062.58     1887.26    114.28 o
  -3   5   6    10297.02    10381.67    261.70 o
  -1   5   6     5167.93     4377.49    189.09 o
   1   5   6        4.77       48.91     91.75 o
   3   5   6     3211.04     3337.55    205.17 o
   5   5   6     9229.30     9355.78    305.13 o
   7   5   6      549.82      595.78    158.22 o
   9   5   6      152.88        0.00    216.22 o
  11   5   6     1634.68     1890.56    319.45 o
  13   5   6      362.76        0.00    321.25 o
  15   5   6     2455.42     2262.01    379.33 o
  17   5   6     1136.70      942.75    358.88 o
 -26   6   6    10123.08     8920.00    775.14 o
 -24   6   6      106.13      259.82   1074.72 o
 -22   6   6     2513.29     2321.82    533.15 o
 -20   6   6     8354.50     8699.91    584.63 o
 -18   6   6     4746.00     4498.08    423.63 o
 -16   6   6    10659.65    11377.58    458.28 o
 -14   6   6     5099.70     5511.14    246.38 o
 -12   6   6    25664.83    29074.61    874.33 o
 -10   6   6     9229.70     9093.13    314.59 o
  -8   6   6     1962.92     1614.35    119.89 o
  -6   6   6    31109.65    29869.03   1003.77 o
  -4   6   6      903.51      897.39    140.62 o
  -2   6   6    12975.99    12578.80    325.25 o
   0   6   6    19705.96    21008.32    535.50 o
   2   6   6     5518.91     6281.61    283.89 o
   4   6   6     7021.02     7095.91    283.79 o
   6   6   6     3427.43     3206.81    220.51 o
   8   6   6     6852.40     7919.53    377.96 o
  10   6   6     1769.75     2006.89    299.69 o
  12   6   6       83.51        0.00    264.63 o
  14   6   6     7880.61     7785.93    633.15 o
 -23   7   6      397.57      623.52    555.52 o
 -21   7   6       49.75     1131.69    490.76 o
 -19   7   6     1992.30     2095.31    524.73 o
 -17   7   6      610.04      640.77    166.15 o
 -15   7   6      794.07      548.34    277.68 o
 -13   7   6     1553.69     1847.29    319.05 o
 -11   7   6      776.05      854.99    231.79 o
  -9   7   6      932.15      932.08    119.08 o
  -7   7   6     3670.88     3560.81    231.52 o
  -5   7   6     2447.54     2426.33    222.38 o
  -3   7   6      460.94      461.35    187.02 o
  -1   7   6     1679.29     1902.39    358.26 o
   1   7   6     1925.37     1867.63    202.69 o
   3   7   6      370.74      493.78    190.25 o
   5   7   6      956.37     1001.17    225.88 o
   7   7   6     3223.86     3249.09    412.96 o
   9   7   6       28.99        0.00    445.08 o
  11   7   6      255.19      502.51    298.78 o
 -20   8   6      635.44      551.15    591.83 o
 -18   8   6     1616.12     1869.64    471.77 o
 -16   8   6     6544.16     6228.53    628.92 o
 -14   8   6     1484.44     1826.81    463.81 o
 -12   8   6      747.23      291.50    322.90 o
 -10   8   6     1729.71     2278.25    445.12 o
  -8   8   6     1355.13     1177.29    222.35 o
  -6   8   6      111.57       40.85    191.55 o
  -4   8   6     1910.69     1462.99    250.82 o
  -2   8   6     2003.18     1662.53    294.17 o
   0   8   6     1095.56      918.65    291.64 o
   2   8   6     1025.35      897.86    288.11 o
   4   8   6     9315.11    10091.63    785.25 o
   6   8   6     1417.48     1906.61    435.58 o
   8   8   6     1354.77     1276.71    433.85 o
 -15   9   6     4144.19     4203.68    633.60 o
 -13   9   6      848.11      675.15    408.46 o
 -11   9   6     1171.46     1310.21    492.00 o
  -9   9   6     1739.32     2137.62    472.16 o
  -7   9   6      692.31     1373.03    415.42 o
  -5   9   6      875.38     1254.93    529.60 o
  -3   9   6     1019.01     1028.49    852.09 o
  -1   9   6      849.31      796.71    371.87 o
   1   9   6      874.40      379.50    508.41 o
   3   9   6     2074.78     1259.28    462.97 o
 -33   1   7     1021.76      850.97    579.73 o
 -31   1   7     4150.57     4642.86    913.41 o
 -29   1   7     6748.33     7394.48    408.13 o
 -27   1   7     1424.03     1231.43    224.74 o
 -25   1   7    14671.76    13954.29    499.77 o
 -23   1   7     3808.96     3496.87    195.78 o
 -21   1   7    12783.58    12969.72    373.54 o
 -19   1   7    18708.99    17860.65    639.90 o
 -17   1   7     3165.79     3853.38    154.13 o
 -15   1   7    20129.47    20718.41    747.66 o
 -13   1   7     1749.09     2246.90    169.33 o
 -11   1   7     9609.80     9786.08    832.86 o
  -9   1   7    19212.72    18886.89    486.49 o
  -7   1   7     1928.77     1997.09     73.18 o
  -5   1   7    20142.55    19298.36    333.67 o
  -3   1   7     9113.80    10442.50    237.37 o
  -1   1   7     3739.20     4511.54    153.07 o
   1   1   7    22529.65    22121.43    641.76 o
   3   1   7     2949.32     3723.05    179.26 o
   5   1   7    26056.89    25640.21   1227.86 o
   7   1   7     9710.07     9335.93    357.44 o
   9   1   7     3638.73     3098.56    215.85 o
  11   1   7    15604.77    16679.68    499.87 o
  13   1   7      693.31      706.03    192.21 o
  15   1   7     6363.78     6317.41    474.63 o
  17   1   7     4243.80     4655.27    418.93 o
  19   1   7     1507.53     1478.40    435.06 o
 -32   2   7      151.85      223.35    394.67 o
 -30   2   7      121.86        0.00    331.43 o
 -28   2   7     1373.41     1616.92    359.72 o
 -26   2   7      718.48      578.42    161.69 o
 -24   2   7      403.41      496.12    142.11 o
 -22   2   7     2138.01     2537.06    171.03 o
 -20   2   7      590.28      652.41    124.16 o
 -18   2   7     4540.42     5183.66    637.73 o
 -16   2   7      163.19      226.93     81.89 o
 -14   2   7    10256.04    10818.98    322.57 o
 -12   2   7      847.19      730.69     88.76 o
 -10   2   7      348.76      277.71     72.07 o
  -8   2   7     1050.05     1246.96    115.37 o
  -6   2   7     1381.53     1342.75     65.74 o
  -4   2   7      328.55      378.61     61.47 o
  -2   2   7      876.12      732.01     79.31 o
   0   2   7     4742.30     5055.28    291.78 o
   2   2   7      178.95      106.99    115.34 o
   4   2   7     3679.92     4024.55    202.84 o
   6   2   7      685.58      804.70    132.08 o
   8   2   7     1834.45     1814.17    207.43 o
  10   2   7      194.26      418.32    168.25 o
  12   2   7     1285.91     1392.45    223.74 o
  14   2   7      627.80     1057.71    246.61 o
  16   2   7      102.92      243.00    309.19 o
  18   2   7      321.60      295.64    398.37 o
 -31   3   7     6260.88     4807.82    868.41 o
 -29   3   7     2094.97     1713.66    706.83 o
 -27   3   7      469.96      777.36    431.57 o
 -25   3   7     8475.07     7252.31    625.45 o
 -23   3   7     1232.03     1298.28    205.24 o
 -21   3   7     3798.85     3919.60    407.00 o
 -19   3   7    15446.90    16157.41    572.62 o
 -17   3   7     1653.03     1686.50    195.73 o
 -15   3   7    24599.40    27545.90    620.03 o
 -13   3   7    23202.93    25544.46    677.19 o
 -11   3   7    20027.10    20083.85    494.64 o
  -9   3   7    44342.66    45342.10   1057.92 o
  -7   3   7      605.75      256.99     62.48 o
  -5   3   7    55310.10    57080.84   1264.46 o
  -3   3   7    13013.41    13154.95    312.42 o
  -1   3   7    19948.52    21224.00    520.24 o
   1   3   7    26361.24    28986.07    650.58 o
   3   3   7     3300.74     3657.07    156.89 o
   5   3   7    10847.40    11843.61    394.90 o
   7   3   7     4418.21     4481.08    221.19 o
   9   3   7     2676.96     3030.93    221.88 o
  11   3   7     8297.03     8049.33    352.90 o
  13   3   7      456.48      263.23    208.68 o
  15   3   7     3632.44     3305.06    427.34 o
  17   3   7     4132.00     3591.42    545.11 o
 -30   4   7     1231.05      997.88    706.83 o
 -28   4   7     1122.72      668.94    501.57 o
 -26   4   7      210.00        0.00    439.47 o
 -24   4   7     1510.42     1147.35    417.36 o
 -22   4   7      469.52      514.19    200.19 o
 -20   4   7       79.79      504.49    169.13 o
 -18   4   7     3211.05     3269.97    218.45 o
 -16   4   7     1555.28     1290.48    182.09 o
 -14   4   7     3059.48     3221.46    191.81 o
 -12   4   7     6766.90     6186.07    229.46 o
 -10   4   7     1065.51     1211.02    120.10 o
  -8   4   7     2884.95     2910.27    171.11 o
  -6   4   7     2805.66     2811.91    132.10 o
  -4   4   7     2161.13     2418.88    110.46 o
  -2   4   7     3115.80     2881.03    154.76 o
   0   4   7     4919.09     4953.29    164.57 o
   2   4   7     2988.25     2843.15    149.50 o
   4   4   7     1509.75     1634.63    142.17 o
   6   4   7      172.13      445.60    143.22 o
   8   4   7      745.36      839.51    168.40 o
  10   4   7      713.52      987.25    216.07 o
  12   4   7      309.38      119.76    436.22 o
  14   4   7     2452.70     2362.86    376.64 o
  16   4   7      562.62     1085.69    660.81 o
 -29   5   7     3199.07     3950.24    647.36 o
 -27   5   7     1674.57     1252.84    484.99 o
 -25   5   7     7185.66     6242.33    522.60 o
 -23   5   7      743.27      462.53    363.78 o
 -21   5   7    10425.61    10382.88    443.28 o
 -19   5   7     6155.42     6268.68    288.29 o
 -17   5   7      529.08      482.26    171.38 o
 -15   5   7    22683.66    22452.16    586.64 o
 -13   5   7     3584.38     3278.57    184.92 o
 -11   5   7     8870.92     8399.22    292.01 o
  -9   5   7    16048.24    15654.21    490.31 o
  -7   5   7     3501.00     3543.41    139.56 o
  -5   5   7    10309.46     9192.98    271.80 o
  -3   5   7     7115.55     6828.99    298.96 o
  -1   5   7     7659.41     7467.31    256.36 o
   1   5   7    12295.80    12638.97    348.58 o
   3   5   7      510.22      574.97    140.05 o
   5   5   7    11304.71    11555.57    389.78 o
   7   5   7     5438.53     5956.01    276.46 o
   9   5   7      550.99      758.71    198.10 o
  11   5   7     8604.79     9104.64    583.34 o
  13   5   7     1031.71     1490.03    391.95 o
  15   5   7     2701.55     1921.74    363.29 o
 -26   6   7      411.36     1021.91    444.94 o
 -24   6   7      525.80       89.83    362.83 o
 -22   6   7      303.59      192.11    294.88 o
 -20   6   7      273.32      306.72    370.67 o
 -18   6   7      916.67      575.37    284.10 o
 -16   6   7     3676.02     4035.48    252.34 o
 -14   6   7     3000.08     3694.51    223.68 o
 -12   6   7     3086.03     3025.38    278.87 o
 -10   6   7      592.60      722.11    106.90 o
  -8   6   7     4756.54     4689.53    175.24 o
  -6   6   7     2188.61     2124.88    178.45 o
  -4   6   7      409.27      431.32    157.54 o
  -2   6   7     5769.27     6318.71    349.77 o
   0   6   7     3162.26     3492.13    210.77 o
   2   6   7     1798.98     1867.26    340.15 o
   4   6   7     1464.51     1559.70    188.23 o
   6   6   7      321.76      491.20    201.25 o
   8   6   7      146.13      112.44    299.59 o
  10   6   7      968.76     1264.53    291.33 o
  12   6   7      414.43      588.46    324.04 o
 -23   7   7     1932.80     2567.49    769.46 o
 -21   7   7     3078.00     2697.27    403.31 o
 -19   7   7     8510.56     8092.45    580.68 o
 -17   7   7     2637.41     2548.30    421.88 o
 -15   7   7     7583.61     7923.41    742.09 o
 -13   7   7     2479.84     2602.31    320.18 o
 -11   7   7     6411.55     7277.06    340.57 o
  -9   7   7     6736.48     8053.70    262.37 o
  -7   7   7     2106.79     2058.85    233.46 o
  -5   7   7    12055.92    13051.71    663.56 o
  -3   7   7     4079.86     3850.07    291.17 o
  -1   7   7     1771.43     2137.87    192.52 o
   1   7   7    12904.94    14043.95    472.81 o
   3   7   7     1476.07     1431.86    216.58 o
   5   7   7     6939.10     6364.22    435.94 o
   7   7   7     4703.39     4331.85    441.05 o
   9   7   7     4218.02     4825.83    576.57 o
 -20   8   7      452.75      352.17    700.25 o
 -18   8   7     2405.81     2312.40    463.59 o
 -16   8   7     1738.88     1389.17    410.18 o
 -14   8   7     1112.60     1280.06    383.83 o
 -12   8   7     1122.17     1217.52    401.32 o
 -10   8   7      624.40      146.81    245.00 o
  -8   8   7     1619.94     1697.71    241.68 o
  -6   8   7     2261.66     2134.27    260.66 o
  -4   8   7      301.39        0.00    245.32 o
  -2   8   7      587.27      266.64    213.82 o
   0   8   7     2355.98     2996.98    390.54 o
   2   8   7     2428.62     1618.48    369.23 o
   4   8   7     1554.96     1073.80    447.62 o
   6   8   7      978.19     1222.12    606.57 o
 -15   9   7     2865.05     3431.53    750.52 o
 -13   9   7      737.15      435.66    343.43 o
 -11   9   7      453.76       60.73    376.75 o
  -9   9   7     3207.73     2524.02    956.83 o
  -7   9   7     3905.76     2985.99    780.78 o
  -5   9   7     2157.09     2016.43    412.95 o
  -3   9   7      619.97      441.85    411.04 o
  -1   9   7     1569.91     1264.71    457.74 o
   1   9   7     1398.24      503.15    791.04 o
 -34   0   8     7916.13     7517.26   1049.46 o
 -32   0   8     1315.81      774.50    342.06 o
 -30   0   8      123.89      217.48    334.21 o
 -28   0   8    24780.78    26724.63   2231.55 o
 -26   0   8      103.71      222.27    228.83 o
 -24   0   8    15691.30    15292.09   1082.62 o
 -22   0   8    51075.11    53028.14   2359.35 o
 -20   0   8    47027.64    50282.03   1516.87 o
 -18   0   8    25138.50    25587.35   1328.14 o
 -16   0   8     2793.55     2675.75    281.57 o
 -14   0   8   119531.70   118395.56  18879.46 o
 -12   0   8     4553.58     5034.14    265.79 o
 -10   0   8     4434.13     4249.86    434.99 o
  -8   0   8   172406.66   181277.08  14542.15 o
  -6   0   8     2676.72     2965.93    134.30 o
  -4   0   8     6371.61     5061.15    470.86 o
  -2   0   8   103745.90   108764.30   7563.91 o
   0   0   8     5605.96     5694.71    304.89 o
   2   0   8    21264.77    21347.84   1148.78 o
   4   0   8    39929.37    42752.66   1699.35 o
   6   0   8    51423.54    54064.67   1312.14 o
   8   0   8    12248.18    13226.81    642.13 o
  10   0   8      195.29      205.70    268.94 o
  12   0   8    23321.18    25373.23   1419.67 o
  14   0   8       68.02      183.30    367.61 o
  16   0   8      911.78     1123.59    440.84 o
  18   0   8     7298.44     6901.62    774.92 o
 -33   1   8     1954.03     2418.65    447.80 o
 -31   1   8      750.03      604.53    367.65 o
 -29   1   8     3726.88     3295.50    291.73 o
 -27   1   8     8655.81     8537.26    419.00 o
 -25   1   8      624.55      724.09    211.31 o
 -23   1   8       27.33      197.06    114.50 o
 -21   1   8    11013.01    11223.12    427.87 o
 -19   1   8     7724.40     7979.44    245.22 o
 -17   1   8     3992.15     2920.64    131.92 o
 -15   1   8     4817.30     5180.86    278.22 o
 -13   1   8    28651.06    29783.38   2115.92 o
 -11   1   8    15037.70    15530.50    304.07 o
  -9   1   8      970.92     1296.35     76.56 o
  -7   1   8     2088.63     2515.65     71.43 o
  -5   1   8    13565.54    13801.58    444.20 o
  -3   1   8    36351.54    37180.09   1704.29 o
  -1   1   8     5824.73     5819.66    188.46 o
   1   1   8     1936.60     1211.87    122.30 o
   3   1   8     6319.82     6290.37    247.73 o
   5   1   8    14872.59    14673.93    582.97 o
   7   1   8       44.29        0.00    159.56 o
   9   1   8     1027.90     1151.02    183.45 o
  11   1   8     9073.15     9114.30    380.86 o
  13   1   8     5355.01     5160.71    319.66 o
  15   1   8      456.16     1035.76    343.59 o
  17   1   8     1016.98      890.10    437.03 o
 -32   2   8     6073.32     5225.62    586.58 o
 -30   2   8    15221.68    15241.38    899.84 o
 -28   2   8      989.96      687.01    209.64 o
 -26   2   8      460.90      599.13    162.20 o
 -24   2   8    13435.51    13497.26    384.83 o
 -22   2   8     1384.45     1242.56    137.87 o
 -20   2   8       50.36        0.00     93.93 o
 -18   2   8    32380.73    32285.16   1099.23 o
 -16   2   8     4756.28     5144.93    172.61 o
 -14   2   8      732.37      652.81     94.10 o
 -12   2   8    31183.91    29635.36    670.49 o
 -10   2   8     8380.76     7433.61    269.89 o
  -8   2   8    12399.06    13526.70    302.10 o
  -6   2   8     8371.72     7149.67    226.34 o
  -4   2   8    31764.11    32615.85    555.32 o
  -2   2   8     1471.71     1067.86     85.55 o
   0   2   8     3285.63     3118.57    161.91 o
   2   2   8    39104.01    40223.39   1470.21 o
   4   2   8       30.01        0.00    138.11 o
   6   2   8     1360.50     1476.50    186.44 o
   8   2   8    15038.92    15215.71    631.82 o
  10   2   8      978.23     1473.37    229.44 o
  12   2   8     2101.20     1851.41    249.55 o
  14   2   8    11581.02    11423.85    583.61 o
  16   2   8     8794.47     8390.59    696.45 o
 -31   3   8     2937.15     2807.85    616.83 o
 -29   3   8     2569.99     2062.07    665.78 o
 -27   3   8     1596.02     1232.70    360.46 o
 -25   3   8     1443.70     1705.09    248.92 o
 -23   3   8      187.22      303.38    171.61 o
 -21   3   8     1055.54      874.28    165.75 o
 -19   3   8     8787.16     9659.84    409.58 o
 -17   3   8    12795.21    13229.51    430.49 o
 -15   3   8    14015.34    15005.70    465.90 o
 -13   3   8    14451.08    16068.93    702.76 o
 -11   3   8     5195.49     5481.47    192.63 o
  -9   3   8     2015.00     1765.90     91.85 o
  -7   3   8     1486.43     1060.19     90.27 o
  -5   3   8     2409.03     2279.01    144.87 o
  -3   3   8    23736.06    24599.59    881.06 o
  -1   3   8    17677.61    18517.73    323.72 o
   1   3   8     6389.10     6954.44    228.70 o
   3   3   8     9516.48    10251.13    356.29 o
   5   3   8     2161.39     2015.06    327.24 o
   7   3   8      184.45       38.47    185.24 o
   9   3   8      681.71      680.57    193.82 o
  11   3   8     2053.68     1981.35    272.08 o
  13   3   8     3279.37     3474.80    394.95 o
  15   3   8     2409.17     1568.39    352.18 o
 -30   4   8       94.64      874.72    687.36 o
 -28   4   8    15851.15    15707.66   1359.45 o
 -26   4   8      173.86        0.00    376.31 o
 -24   4   8     8340.29     7484.00    412.88 o
 -22   4   8    11272.59    11090.41    407.56 o
 -20   4   8     8137.16     8439.57    349.16 o
 -18   4   8     8365.34     8776.41    339.07 o
 -16   4   8    27037.90    27298.36    746.07 o
 -14   4   8    52032.71    55462.11   1213.56 o
 -12   4   8     8812.29     8195.64    247.23 o
 -10   4   8     2668.93     2346.84    121.99 o
  -8   4   8    39771.33    38329.82    699.11 o
  -6   4   8     3083.67     2628.06    111.49 o
  -4   4   8    12872.22    12819.27    288.68 o
  -2   4   8    42187.94    45212.45    805.95 o
   0   4   8    37178.60    38903.57    638.50 o
   2   4   8     5578.69     6107.42    221.15 o
   4   4   8     3976.60     4219.63    199.94 o
   6   4   8    11817.38    12129.33    359.57 o
   8   4   8     4268.81     4132.53    251.57 o
  10   4   8      148.29        0.00    194.64 o
  12   4   8    13463.73    12514.56    699.04 o
  14   4   8       99.68        0.00    284.09 o
 -29   5   8      532.88      289.05    386.05 o
 -27   5   8     4337.98     4189.74    511.13 o
 -25   5   8     1194.74     1804.83    413.97 o
 -23   5   8      199.10      361.07    240.07 o
 -21   5   8     2143.05     2048.77    239.20 o
 -19   5   8     3949.79     4237.51    261.57 o
 -17   5   8     1677.77     1453.28    214.34 o
 -15   5   8     8825.84     7900.45    400.64 o
 -13   5   8     1486.65     1503.19    147.35 o
 -11   5   8      494.60      430.74    112.30 o
  -9   5   8     3606.79     3530.93    141.60 o
  -7   5   8     2191.57     2119.27    128.87 o
  -5   5   8     1082.52      812.79    189.77 o
  -3   5   8     3053.05     2710.37    176.49 o
  -1   5   8    12325.55    11827.31    347.52 o
   1   5   8      838.28      757.85    124.05 o
   3   5   8     1999.52     1949.55    155.76 o
   5   5   8     3623.04     3682.51    223.18 o
   7   5   8       96.26      246.13    205.35 o
   9   5   8      553.87      665.29    228.44 o
  11   5   8     4227.42     4158.19    405.09 o
  13   5   8     1129.51      897.45    362.60 o
 -28   6   8     1492.37      770.51    553.15 o
 -26   6   8     1278.99     1492.80    470.26 o
 -24   6   8    10430.38     9930.64    718.15 o
 -22   6   8     1030.40     1591.06    322.42 o
 -20   6   8      284.79        0.00    316.31 o
 -18   6   8     9164.57     8992.21    405.22 o
 -16   6   8     1255.16     1231.10    156.76 o
 -14   6   8      677.44      251.32    129.70 o
 -12   6   8     2708.19     2470.07    250.40 o
 -10   6   8     2985.32     3244.08    197.57 o
  -8   6   8      309.18      507.01    121.12 o
  -6   6   8     4208.63     3941.56    271.42 o
  -4   6   8     4075.04     4019.36    237.11 o
  -2   6   8     1182.28     1114.83    170.55 o
   0   6   8     1230.93     1193.70    186.13 o
   2   6   8     9972.88    10929.10    378.02 o
   4   6   8      560.98      573.93    156.01 o
   6   6   8     2240.44     2289.57    276.73 o
   8   6   8    11723.33    12987.31    720.73 o
  10   6   8     2773.23     3393.74    495.37 o
  12   6   8     2616.78     3088.66    558.41 o
 -25   7   8     1854.00     1110.51    574.20 o
 -23   7   8     1866.71     2019.06    459.54 o
 -21   7   8      411.71      549.66    409.72 o
 -19   7   8     1938.49     2666.14    262.82 o
 -17   7   8     4372.95     4691.91    410.39 o
 -15   7   8     1053.15     1473.32    324.92 o
 -13   7   8     1028.69      971.24    225.48 o
 -11   7   8     8654.11    10518.84    487.40 o
  -9   7   8     1444.52     1460.64    198.47 o
  -7   7   8      697.87      655.43    177.10 o
  -5   7   8     8821.08     9564.53    418.89 o
  -3   7   8     1257.94      892.46    186.81 o
  -1   7   8      695.47      754.16    185.53 o
   1   7   8     2633.59     1954.82    267.90 o
   3   7   8     1176.53     1568.02    248.92 o
   5   7   8      209.61        0.00    676.31 o
   7   7   8     1476.84     1392.69    505.14 o
   9   7   8     1763.32     1512.27    539.59 o
 -20   8   8     2952.87     2101.42    525.00 o
 -18   8   8     3939.45     3992.01    488.63 o
 -16   8   8     1144.24      604.51    313.90 o
 -14   8   8     9885.50     9429.51    694.24 o
 -12   8   8     2958.11     1936.27    360.83 o
 -10   8   8     2692.95     3056.55    378.49 o
  -8   8   8    15917.52    15629.15    684.35 o
  -6   8   8     2235.49     2212.79    278.96 o
  -4   8   8     3254.08     3395.74    349.44 o
  -2   8   8     5801.00     6238.95    405.61 o
   0   8   8     2457.50     1923.11    341.67 o
   2   8   8     3072.91     2890.14    551.23 o
   4   8   8     1402.84     1824.90    905.78 o
 -13   9   8      395.48      159.47    673.15 o
 -11   9   8      636.39      139.94    368.70 o
  -9   9   8      733.16      355.26    408.41 o
  -7   9   8      569.58      314.42    508.68 o
  -5   9   8      733.99      716.38    393.29 o
  -3   9   8      752.54      311.59    489.76 o
 -33   1   9     6430.69     7289.97    681.39 o
 -31   1   9     6074.29     5632.89    444.80 o
 -29   1   9     2404.50     2588.90    283.35 o
 -27   1   9     5852.03     5927.22    362.16 o
 -25   1   9     2913.18     2749.42    189.39 o
 -23   1   9    14519.45    14542.38    407.46 o
 -21   1   9    12499.01    13043.42    549.21 o
 -19   1   9     3073.58     2902.86    154.87 o
 -17   1   9    43645.18    46929.92   1750.00 o
 -15   1   9     8345.97     8517.62    453.32 o
 -13   1   9     9263.81     9729.01    273.49 o
 -11   1   9    47800.49    47510.06   1579.12 o
  -9   1   9     1963.81     2068.17    116.77 o
  -7   1   9    51414.60    51345.45   1614.34 o
  -5   1   9     5406.94     5672.12    210.24 o
  -3   1   9    12572.16    12908.53    444.34 o
  -1   1   9    37690.15    40603.88    875.58 o
   1   1   9     1686.24     1340.36    129.15 o
   3   1   9    11915.95    12489.76    733.40 o
   5   1   9    10372.11    10000.88    305.43 o
   7   1   9     5831.64     5695.13    274.06 o
   9   1   9     4957.60     4814.31    279.78 o
  11   1   9     1501.84     1625.70    223.47 o
  13   1   9     9143.75     9503.97    439.71 o
  15   1   9     4578.40     4194.22    447.34 o
 -34   2   9      917.84     2536.80    788.94 o
 -32   2   9      375.30      971.06    392.07 o
 -30   2   9      411.41      367.96    329.48 o
 -28   2   9      182.10      109.99    241.72 o
 -26   2   9       49.82       89.67    125.84 o
 -24   2   9     1047.65     1145.70    158.94 o
 -22   2   9      142.11      175.57    266.78 o
 -20   2   9      283.82       97.46     91.98 o
 -18   2   9     1341.87     1603.26    147.84 o
 -16   2   9     5794.58     5496.96    231.67 o
 -14   2   9      137.12      104.90     86.15 o
 -12   2   9     2015.89     2298.07     92.42 o
 -10   2   9      663.14      724.92     94.65 o
  -8   2   9      612.03      679.96     69.97 o
  -6   2   9     3480.72     3976.31    164.21 o
  -4   2   9      284.73      376.93     66.40 o
  -2   2   9     3350.89     2818.65    137.59 o
   0   2   9      934.30     1187.38    215.99 o
   2   2   9      414.26      144.02    135.65 o
   4   2   9      296.78      629.71    154.46 o
   6   2   9      736.69      752.04    172.57 o
   8   2   9       73.50      302.00    205.12 o
  10   2   9      381.65      130.81    246.85 o
  12   2   9      858.98      892.40    261.35 o
  14   2   9      208.39      236.03    368.25 o
  16   2   9      566.22       53.18    541.36 o
 -33   3   9     1272.41      443.15    738.94 o
 -29   3   9     2394.70     2196.28    667.36 o
 -27   3   9    11439.16    10739.16    749.20 o
 -25   3   9     5718.80     5332.40    445.69 o
 -23   3   9    17491.29    18476.64    592.74 o
 -21   3   9    13258.44    13355.50    677.92 o
 -19   3   9      238.45      433.86    154.84 o
 -17   3   9    25546.78    27483.03    612.33 o
 -15   3   9     2339.48     2568.70    143.75 o
 -13   3   9    10272.14    10751.63    296.33 o
 -11   3   9    23610.08    21577.56    415.67 o
  -9   3   9     4945.22     4551.29    148.88 o
  -7   3   9    16577.33    15912.53    462.33 o
  -5   3   9    11629.15    11790.43    482.95 o
  -3   3   9     3176.46     3464.07    139.42 o
  -1   3   9    21493.74    22012.96    405.92 o
   1   3   9      477.69      326.57    119.37 o
   3   3   9    21823.67    21877.21    541.71 o
   5   3   9    12840.47    13369.59    404.40 o
   7   3   9     5602.77     5238.94    284.12 o
   9   3   9    13156.41    13007.56    490.18 o
  11   3   9     1214.10      834.49    248.48 o
  13   3   9     5647.59     5442.59    532.58 o
  15   3   9     1428.86     1050.80    421.42 o
 -30   4   9     1545.04     2943.11    730.52 o
 -28   4   9      370.57      167.37    585.78 o
 -26   4   9      487.36      546.15    331.79 o
 -24   4   9     3084.29     2301.18    244.27 o
 -22   4   9      897.20     1427.68    255.47 o
 -20   4   9     5682.33     5557.81    291.96 o
 -18   4   9     1232.37     1205.50    142.66 o
 -16   4   9     6043.88     6064.78    270.40 o
 -14   4   9      631.15      568.75    119.39 o
 -12   4   9      104.49       38.60    100.49 o
 -10   4   9     2715.02     3264.98    118.22 o
  -8   4   9     1266.72     1378.29    103.28 o
  -6   4   9       95.81       42.51     93.33 o
  -4   4   9      842.48      769.09    103.28 o
  -2   4   9     2903.82     3014.74    145.53 o
   0   4   9     1316.18     1103.42    120.88 o
   2   4   9     7290.03     7640.35    257.13 o
   4   4   9     1364.55     1512.03    180.98 o
   6   4   9     1704.37     1902.01    228.37 o
   8   4   9     1060.19      854.65    196.64 o
  10   4   9      660.83       98.86    282.04 o
  12   4   9      767.95      827.86    291.21 o
  14   4   9      364.43      603.64    571.25 o
 -29   5   9       40.61       72.21    472.10 o
 -27   5   9     7099.30     7247.27    681.26 o
 -25   5   9     1204.01     1956.52    373.99 o
 -23   5   9     2542.76     2497.65    537.36 o
 -21   5   9     1480.83     1832.26    262.35 o
 -19   5   9     3942.76     3927.10    266.83 o
 -17   5   9     7927.92     9330.21    304.14 o
 -15   5   9     8249.94     8208.42    300.47 o
 -13   5   9    12617.26    11930.57    359.91 o
 -11   5   9     7804.04     8042.40    245.77 o
  -9   5   9      116.73       89.27     95.44 o
  -7   5   9    13656.10    14845.67    719.42 o
  -5   5   9     7216.29     7271.97    347.46 o
  -3   5   9     9823.37    10488.21    288.97 o
  -1   5   9    10158.62    11960.56    337.88 o
   1   5   9     8199.25     9108.21    258.39 o
   3   5   9      795.25      888.24    143.47 o
   5   5   9     4467.71     4540.46    250.49 o
   7   5   9     2630.67     3036.93    319.69 o
   9   5   9     4366.86     4539.75    314.71 o
  11   5   9       83.17      294.87    367.88 o
 -28   6   9      456.39      552.62    572.10 o
 -26   6   9     4171.26     3999.33    525.34 o
 -24   6   9      892.70      355.19    346.14 o
 -22   6   9      152.62       60.31    269.39 o
 -20   6   9      494.45      249.30    159.21 o
 -18   6   9     1697.87     1719.19    203.37 o
 -16   6   9     1343.63     1736.49    205.76 o
 -14   6   9     6802.96     7216.95    293.75 o
 -12   6   9     1935.02     2031.15    191.45 o
 -10   6   9     1826.40     1824.69    152.09 o
  -8   6   9     3644.44     3319.70    274.92 o
  -6   6   9      966.14     1242.25    176.71 o
  -4   6   9     3598.22     3051.20    213.36 o
  -2   6   9     1033.15     1340.52    182.96 o
   0   6   9     2791.64     2567.50    224.04 o
   2   6   9      770.98      889.05    305.65 o
   4   6   9      316.52       68.52    223.35 o
   6   6   9     1251.63     1395.10    258.92 o
   8   6   9     2092.85     1694.81    353.60 o
  10   6   9      262.87        0.00    481.65 o
 -25   7   9     1820.99     1658.40    743.67 o
 -23   7   9     6207.82     6703.15    637.83 o
 -21   7   9     4685.70     4474.59    657.10 o
 -19   7   9     1048.95     1239.83    244.41 o
 -17   7   9    11134.96    10567.50    623.30 o
 -15   7   9     1139.12      663.38    260.83 o
 -13   7   9      988.98      741.19    383.29 o
 -11   7   9     9826.68     9573.21    322.94 o
  -9   7   9     2098.81     2555.64    214.13 o
  -7   7   9     5801.38     5091.28    310.84 o
  -5   7   9     2128.15     2129.01    257.02 o
  -3   7   9     2484.19     1994.83    229.43 o
  -1   7   9     7595.65     7193.95    363.84 o
   1   7   9     2025.05     2276.24    287.65 o
   3   7   9     8430.74     8279.86    645.07 o
   5   7   9     3249.01     2442.48    459.79 o
   7   7   9     1160.13      593.49    798.94 o
 -20   8   9     2801.62     3017.85    676.83 o
 -18   8   9     1638.29     1729.59    479.95 o
 -16   8   9     2524.90     2540.77    481.29 o
 -14   8   9     3921.59     4198.01    462.11 o
 -12   8   9      585.65      386.14    310.50 o
 -10   8   9     4453.25     4691.97    677.36 o
  -8   8   9     2168.48     1933.77    321.86 o
  -6   8   9      350.80      435.30    279.51 o
  -4   8   9     5404.40     6767.35    780.51 o
  -2   8   9     1354.41     1149.55    412.76 o
   0   8   9      787.30      737.81    399.20 o
   2   8   9     3697.21     3822.73    481.83 o
 -13   9   9     2937.46     2176.81    814.20 o
 -11   9   9     2219.28     3865.73    899.99 o
  -7   9   9     4079.52     5239.92    793.67 o
  -5   9   9     1363.03     2071.55    655.25 o
 -32   0  10    17233.10    17543.19   2850.48 o
 -30   0  10     2306.44     2312.60    448.94 o
 -28   0  10     1282.40     1572.81    415.62 o
 -26   0  10    34361.48    37040.34   1441.64 o
 -24   0  10     3526.00     3474.21    254.07 o
 -22   0  10      524.18      748.98    165.96 o
 -20   0  10    29308.21    31593.48   2628.38 o
 -18   0  10     2883.77     4092.59    236.85 o
 -16   0  10     3191.82     3321.00    228.42 o
 -14   0  10    20245.84    19462.34    735.25 o
 -12   0  10    14172.18    13098.75    664.73 o
 -10   0  10     8726.35     7731.46    486.31 o
  -8   0  10    16805.24    15454.69    454.81 o
  -6   0  10    17486.81    15517.04   1141.56 o
  -4   0  10     5632.87     4487.90    523.94 o
  -2   0  10     1330.81     1979.38    192.23 o
   0   0  10    38311.75    42075.73   1686.23 o
   2   0  10      426.17      444.41    242.79 o
   4   0  10     7678.86     7457.89    587.24 o
   6   0  10    33685.17    35228.17   1536.08 o
   8   0  10     2676.89     2833.79    347.07 o
  10   0  10     4542.13     4353.88    434.95 o
  12   0  10    11730.31    11267.70    903.72 o
  14   0  10    10243.66     9473.21    819.31 o
 -35   1  10     1625.43     1777.21    425.78 o
 -33   1  10     1872.16     2152.10    923.41 o
 -31   1  10     2607.19     2364.80    476.01 o
 -29   1  10     1161.60     1024.62    217.20 o
 -27   1  10     7387.86     7263.62    774.73 o
 -25   1  10      632.07      415.27    142.03 o
 -23   1  10     1200.02      983.56    114.16 o
 -21   1  10     9515.56     9832.80    491.45 o
 -19   1  10    14173.10    13186.28    353.93 o
 -17   1  10     2931.01     2919.53    132.19 o
 -15   1  10     6100.96     6074.40    196.19 o
 -13   1  10    37826.63    42454.03   3173.37 o
 -11   1  10     1292.92     1149.49     96.26 o
  -9   1  10     2249.34     2501.57    129.29 o
  -7   1  10    27165.01    24493.06   3532.78 o
  -5   1  10    12378.79    11506.34    313.96 o
  -3   1  10     4482.41     4459.76    163.02 o
  -1   1  10     7624.85     7365.94    300.59 o
   1   1  10     8709.80     8694.53    453.99 o
   3   1  10     2014.07     1687.22    187.40 o
   5   1  10     1038.31     1113.39    201.57 o
   7   1  10     3724.63     3673.67    243.00 o
   9   1  10     1367.55     1142.46    228.99 o
  11   1  10     4311.93     4408.68    340.44 o
  13   1  10     1202.29      444.29    419.15 o
  15   1  10      886.10     1230.88    349.06 o
 -34   2  10      379.66      300.00    471.57 o
 -32   2  10      291.18      936.83    631.57 o
 -30   2  10    12757.06    12120.66    568.27 o
 -28   2  10      371.78      352.80    190.83 o
 -26   2  10     4145.24     4320.66    231.91 o
 -24   2  10    21176.95    21873.63    558.18 o
 -22   2  10    17931.60    17315.22    836.78 o
 -20   2  10     8980.75     9311.94    282.23 o
 -18   2  10    12546.85    12922.44    641.22 o
 -16   2  10    50010.87    48686.21    944.80 o
 -14   2  10     2635.08     2874.83    111.35 o
 -12   2  10     8755.91     8888.71    235.51 o
 -10   2  10    82364.31    84177.17   2965.34 o
  -8   2  10    17843.63    17428.01    750.18 o
  -6   2  10     5424.59     5407.19    180.62 o
  -4   2  10    32806.20    34570.95    774.08 o
  -2   2  10    24369.40    24306.03    686.23 o
   0   2  10     4575.97     4575.34    200.72 o
   2   2  10     9911.32     9694.34    377.39 o
   4   2  10    23345.81    23911.57    582.40 o
   6   2  10     2082.60     1816.19    224.05 o
   8   2  10      199.07      117.39    225.28 o
  10   2  10    10548.90    10682.24    490.14 o
  12   2  10      133.80      571.69    270.52 o
  14   2  10      276.67      272.74    370.13 o
 -33   3  10     1269.80      487.89    529.99 o
 -31   3  10      382.69        0.00    578.41 o
 -29   3  10     4038.41     3323.11    561.04 o
 -27   3  10     3718.47     4021.79   1003.14 o
 -25   3  10      575.94      789.57    187.97 o
 -23   3  10     3742.18     3373.40    292.14 o
 -21   3  10     6816.77     7450.23    307.71 o
 -19   3  10     5467.32     4673.04    221.66 o
 -17   3  10     1968.86     1882.10    135.08 o
 -15   3  10     7541.52     7806.80    246.06 o
 -13   3  10     2435.40     2274.59    105.78 o
 -11   3  10     8807.08     8078.90    291.14 o
  -9   3  10     4391.00     4427.11    129.50 o
  -7   3  10     1190.27     1220.87    102.90 o
  -5   3  10    14199.05    13625.43    407.72 o
  -3   3  10     3856.74     3866.79    168.42 o
  -1   3  10     3093.42     2677.25    147.13 o
   1   3  10     3869.83     4421.46    197.25 o
   3   3  10     7640.67     7244.05    284.92 o
   5   3  10      588.28      705.28    163.93 o
   7   3  10     1795.21     1758.33    213.55 o
   9   3  10     4808.37     4747.49    364.72 o
  11   3  10      831.86     1446.27    321.64 o
  13   3  10      651.71      590.14    415.26 o
 -32   4  10     6006.77     3577.84    873.67 o
 -30   4  10     2508.09     2403.65    689.99 o
 -28   4  10     1478.20      992.56    403.68 o
 -26   4  10    15900.07    15789.75   1506.56 o
 -24   4  10     1405.51     1434.74    198.36 o
 -22   4  10     2254.14     2030.78    233.21 o
 -20   4  10    24522.45    25738.64    752.98 o
 -18   4  10      552.58      644.72    158.54 o
 -16   4  10     9393.37     9643.37    404.71 o
 -14   4  10    18783.29    16623.94    426.77 o
 -12   4  10     6192.39     6302.33    171.52 o
 -10   4  10     6121.60     6197.89    178.01 o
  -8   4  10     8868.65     8501.15    320.18 o
  -6   4  10    20888.80    20405.74    585.02 o
  -4   4  10    14129.04    13467.06    345.71 o
  -2   4  10      511.78      422.45    102.62 o
   0   4  10    26741.36    28772.29    545.28 o
   2   4  10     4575.10     4334.48    197.66 o
   4   4  10     1440.43     1472.81    204.26 o
   6   4  10    20419.94    20582.88    561.78 o
   8   4  10     2818.73     3030.19    252.75 o
  10   4  10     4941.20     4730.53    371.14 o
  12   4  10     4545.37     3597.85    465.29 o
 -31   5  10      344.46      203.15    527.89 o
 -29   5  10       38.54      730.52    669.46 o
 -27   5  10     2570.59     2279.08    408.41 o
 -25   5  10     1751.72     1723.95    366.57 o
 -23   5  10      951.20     1090.83    334.56 o
 -21   5  10     4496.68     4284.95    306.99 o
 -19   5  10    12007.40    11810.27    469.34 o
 -17   5  10     1823.75     2161.57    169.06 o
 -15   5  10     4083.31     3849.67    204.99 o
 -13   5  10    10201.52    10553.39    352.30 o
 -11   5  10     2797.13     2211.65    150.31 o
  -9   5  10     1396.66     1245.17    140.51 o
  -7   5  10     8123.42     8151.37    334.01 o
  -5   5  10     8916.95     9083.68    421.51 o
  -3   5  10      932.69      939.82    146.95 o
  -1   5  10     6606.00     6838.22    256.77 o
   1   5  10     2462.67     2716.95    227.92 o
   3   5  10      767.43      680.80    174.66 o
   5   5  10     2087.88     2312.46    241.80 o
   7   5  10     1971.56     1981.88    237.76 o
   9   5  10       43.89        0.00    305.71 o
  11   5  10      541.05      617.43    289.95 o
 -28   6  10      172.76      177.37    689.46 o
 -26   6  10     4202.95     3929.84    990.51 o
 -24   6  10     6831.37     6900.21    576.12 o
 -22   6  10     6699.39     6124.66    491.33 o
 -20   6  10     3048.69     2978.02    272.93 o
 -18   6  10     4630.71     5114.50    279.15 o
 -16   6  10    21540.62    24152.79    693.74 o
 -14   6  10     1555.56     1525.58    275.45 o
 -12   6  10     3649.27     3204.50    193.91 o
 -10   6  10    25803.21    26950.43    630.31 o
  -8   6  10     3188.97     3282.59    209.45 o
  -6   6  10     2020.90     2296.05    235.89 o
  -4   6  10    16927.66    19123.60    529.67 o
  -2   6  10     9430.46    10214.38    454.60 o
   0   6  10     2931.42     2818.35    222.08 o
   2   6  10     3160.09     3077.23    300.84 o
   4   6  10     7139.51     7026.88    433.35 o
   6   6  10     1973.06     1200.24    355.71 o
   8   6  10      216.75       72.18    381.02 o
 -25   7  10      147.34      266.31    703.15 o
 -23   7  10     1753.01     1654.19    582.62 o
 -21   7  10     2077.86     2290.27    271.54 o
 -19   7  10      665.73      440.36    204.69 o
 -17   7  10     1435.61      976.05    354.47 o
 -15   7  10      449.66      140.37    191.73 o
 -13   7  10       73.62        0.00    173.10 o
 -11   7  10      596.47      437.99    221.36 o
  -9   7  10      292.29       28.78    169.52 o
  -7   7  10       84.76      239.62    210.96 o
  -5   7  10      965.85     1048.02    250.09 o
  -3   7  10     2742.59     2301.47    223.85 o
  -1   7  10      590.37      637.70    246.62 o
   1   7  10     1285.87     1860.65    433.53 o
   3   7  10     2466.08     3731.37    570.56 o
   5   7  10      101.81      874.72    722.62 o
 -20   8  10     4304.95     3627.84    692.62 o
 -18   8  10        7.70        0.00    667.88 o
 -16   8  10      849.59     1162.09    500.52 o
 -14   8  10     3325.91     3070.24    436.65 o
 -12   8  10     1013.85     1113.36    596.83 o
 -10   8  10     3962.25     4215.90    503.75 o
  -8   8  10     2163.24     1624.77    350.26 o
  -6   8  10     3528.48     4074.08    627.36 o
  -4   8  10     1550.76     1097.80    348.40 o
  -2   8  10       12.07        0.00    451.57 o
   0   8  10     5019.71     6284.12    949.99 o
 -35   1  11     3073.06     3507.08    576.07 o
 -33   1  11     5150.15     4779.28    454.15 o
 -31   1  11      717.43      443.45    298.39 o
 -29   1  11     5948.56     5785.33    315.33 o
 -27   1  11     2502.19     1933.43    169.20 o
 -25   1  11     9728.77    10146.14    354.68 o
 -23   1  11     8695.19     7910.02    303.03 o
 -21   1  11       91.32        0.00    126.99 o
 -19   1  11    23974.91    25680.38    734.52 o
 -17   1  11     5518.83     6091.45    206.22 o
 -15   1  11     5074.91     5401.71    295.05 o
 -13   1  11    18358.85    18819.52    552.12 o
 -11   1  11     5418.72     5009.06    277.71 o
  -9   1  11    17523.84    17711.49    981.61 o
  -7   1  11     4419.29     4827.85    226.47 o
  -5   1  11     9773.65    11041.82    236.59 o
  -3   1  11    22441.77    23369.74    765.47 o
  -1   1  11       42.39        0.00    119.45 o
   1   1  11    11799.97    11950.04    366.30 o
   3   1  11     7461.39     8175.22    337.21 o
   5   1  11     3590.06     3543.18    282.20 o
   7   1  11     6315.27     6087.48    390.50 o
   9   1  11      445.38      373.75    205.63 o
  11   1  11     6244.48     5211.01    400.46 o
  13   1  11     2531.82     2127.78    526.21 o
 -34   2  11       63.08      474.20    668.41 o
 -32   2  11       81.42      765.25    459.47 o
 -30   2  11      339.51      300.03    327.82 o
 -28   2  11       96.91      102.51    169.12 o
 -26   2  11      264.23      185.40    143.26 o
 -24   2  11      386.00      154.30    170.09 o
 -22   2  11     2770.41     2709.51    269.21 o
 -20   2  11     2470.78     3129.33    324.54 o
 -18   2  11     2539.88     2135.43    162.09 o
 -16   2  11     2035.18     2153.73    279.63 o
 -14   2  11      365.33      306.78     51.19 o
 -12   2  11     1259.87     1411.61     92.85 o
 -10   2  11      576.83      810.42     80.67 o
  -8   2  11      281.70      273.36     86.41 o
  -6   2  11     2458.61     2550.82    126.87 o
  -4   2  11     1230.17     1030.72    104.80 o
  -2   2  11     1197.68     1438.67    121.76 o
   0   2  11     2170.65     2664.80    322.58 o
   2   2  11      196.73      254.18    141.05 o
   4   2  11      169.51      139.04    159.91 o
   6   2  11      179.15       15.33    179.82 o
   8   2  11      498.51      377.01    223.25 o
  10   2  11       42.86        0.00    377.61 o
  12   2  11       80.64       95.22    306.20 o
 -31   3  11     2032.53     1633.66    602.10 o
 -29   3  11    11519.62     9555.12    843.15 o
 -27   3  11     2445.50     3081.08    327.10 o
 -25   3  11     8174.60     7945.31    547.73 o
 -23   3  11     6962.47     7017.25    310.93 o
 -21   3  11     3383.42     3186.99    187.71 o
 -19   3  11    16358.45    18463.18    453.24 o
 -17   3  11     3873.79     3838.10    140.60 o
 -15   3  11    17548.93    17554.40    643.04 o
 -13   3  11    16599.51    17058.72    513.39 o
 -11   3  11        4.14      140.10     67.80 o
  -9   3  11    23993.12    24331.39    903.32 o
  -7   3  11     9795.18    10150.37    340.63 o
  -5   3  11     7358.93     7261.31    195.26 o
  -3   3  11    13880.70    15349.07    327.91 o
  -1   3  11     4100.10     4295.67    186.31 o
   1   3  11     5691.64     6491.26    259.80 o
   3   3  11     8484.37     8265.49    347.04 o
   5   3  11     5300.31     6055.64    314.82 o
   7   3  11     7479.72     7217.23    400.11 o
   9   3  11     1141.69      963.99    316.46 o
  11   3  11     4755.46     5758.58    560.87 o
 -32   4  11      136.57     1418.40    709.46 o
 -30   4  11      314.33      557.23    360.50 o
 -28   4  11     3021.67     2498.50    467.10 o
 -26   4  11      732.44      664.79    325.75 o
 -24   4  11      141.17      157.67    180.64 o
 -22   4  11      329.82      355.21    138.45 o
 -20   4  11     1624.83     1613.06    184.70 o
 -18   4  11      281.26      169.58    121.14 o
 -16   4  11     7269.00     6560.96    212.15 o
 -14   4  11     1044.76     1277.03    108.38 o
 -12   4  11     1879.02     1592.22    109.31 o
 -10   4  11     3796.64     3511.07    136.59 o
  -8   4  11     1064.11      875.06    117.50 o
  -6   4  11     4368.13     3658.80    180.53 o
  -4   4  11      229.80      165.78    127.92 o
  -2   4  11     3435.21     3572.48    192.76 o
   0   4  11      155.12      311.67    124.09 o
   2   4  11      161.90      164.93    160.25 o
   4   4  11     1308.82     1481.02    208.82 o
   6   4  11     1400.71     1596.41    229.68 o
   8   4  11      149.44      738.09    289.11 o
  10   4  11      297.26      265.81    286.79 o
 -27   5  11     3590.38     3038.11    394.20 o
 -25   5  11    10850.26    11789.84    666.24 o
 -23   5  11    10758.50    10417.33    508.34 o
 -21   5  11     1438.02     1654.81    230.25 o
 -19   5  11    15383.19    14797.88    427.90 o
 -17   5  11      841.29      850.02    146.93 o
 -15   5  11     3523.82     3371.32    182.50 o
 -13   5  11    22279.58    20842.29    537.58 o
 -11   5  11     2863.05     3334.24    178.90 o
  -9   5  11    14593.59    14173.98    475.96 o
  -7   5  11     6819.44     7065.92    444.93 o
  -5   5  11     1760.57     1721.60    184.56 o
  -3   5  11    13523.14    12964.37    346.20 o
  -1   5  11     1816.22     1613.65    173.06 o
   1   5  11    17635.45    17797.26    565.01 o
   3   5  11     5441.52     5759.95    286.47 o
   5   5  11     3604.27     3660.69    353.41 o
   7   5  11     6237.29     6625.02    513.95 o
   9   5  11     1230.23     1180.68    382.42 o
 -28   6  11      671.33        0.00    629.46 o
 -24   6  11      615.08      897.65    483.15 o
 -22   6  11     3661.66     3993.06    471.57 o
 -20   6  11      228.09        0.00    200.54 o
 -18   6  11     3425.41     3877.84    254.53 o
 -16   6  11     1551.47     1274.98    179.84 o
 -14   6  11      268.33      145.87    139.29 o
 -12   6  11     2137.97     2627.47    192.81 o
 -10   6  11      978.50     1159.69    175.90 o
  -8   6  11      197.51      427.74    186.76 o
  -6   6  11     1460.92     2121.14    217.22 o
  -4   6  11     1591.65     1676.13    191.84 o
  -2   6  11      419.67      390.57    182.82 o
   0   6  11     5933.08     5719.35    355.56 o
   2   6  11     1191.98     1386.45    260.19 o
   4   6  11     1510.23     1055.08    375.51 o
   6   6  11     1445.16      799.99    487.89 o
 -25   7  11     1607.59      777.36    739.46 o
 -23   7  11     2737.08     1854.71    524.73 o
 -21   7  11     1615.14     2052.61    327.74 o
 -19   7  11     6320.78     6512.77    393.01 o
 -17   7  11     4975.16     4855.72    360.50 o
 -15   7  11     9728.33     9507.21    464.45 o
 -13   7  11     5447.35     6221.67    362.33 o
 -11   7  11      761.03      396.81    226.42 o
  -9   7  11     9642.42    11201.79    527.98 o
  -7   7  11     4447.75     4899.34    319.57 o
  -5   7  11     4949.57     5011.79    349.81 o
  -3   7  11     6572.61     7897.75    529.90 o
  -1   7  11     2858.42     2494.37    409.47 o
   1   7  11     1312.55     1491.56    596.83 o
   3   7  11     1926.33     1887.34    641.57 o
 -20   8  11      872.68     1984.18    782.62 o
 -18   8  11      917.98      774.73    702.62 o
 -16   8  11     3292.84     2981.01    606.83 o
 -14   8  11     1358.78     1365.24    709.46 o
 -12   8  11      496.87        0.00    583.15 o
 -10   8  11     1034.00      317.89    617.89 o
  -8   8  11     1533.77     1627.87    654.73 o
  -6   8  11     1787.46     1533.66    695.25 o
  -4   8  11      894.59      719.46    611.57 o
  -2   8  11     1868.71     1779.97    744.73 o
 -36   0  12      209.06      321.05    449.99 o
 -34   0  12      730.27      828.93    371.05 o
 -32   0  12    10112.91     9180.85   1477.35 o
 -30   0  12     4628.03     3910.56    946.83 o
 -28   0  12     1193.49     1301.15    215.91 o
 -26   0  12    12351.77    14085.24    714.12 o
 -24   0  12    12273.07    12320.09    513.77 o
 -22   0  12     4759.73     4753.94    286.84 o
 -20   0  12    11662.04    12215.12   1311.82 o
 -18   0  12    47131.20    46208.52   1223.91 o
 -16   0  12     8721.30    10505.63    407.36 o
 -14   0  12     9094.97     7158.84    506.31 o
 -12   0  12   115391.34   109873.10   3737.84 o
 -10   0  12    14563.62    13467.13    837.72 o
  -8   0  12    15937.67    14487.22   4855.63 o
  -6   0  12    25735.83    24652.18    861.72 o
  -4   0  12    22742.22    21623.01   1178.08 o
  -2   0  12     2235.47     2281.99    187.92 o
   0   0  12     6300.68     6921.72    322.31 o
   2   0  12    10567.25    11849.96    462.42 o
   4   0  12     1483.56     1240.43    234.74 o
   6   0  12     3827.59     4336.56    405.37 o
   8   0  12     6527.77     6172.66    505.85 o
  10   0  12      729.23     1304.71   1080.25 o
  12   0  12      261.91      390.75   1218.67 o
 -35   1  12     2126.14     1972.34    468.03 o
 -33   1  12      532.13      743.55    282.87 o
 -31   1  12     1400.41     1666.80    228.15 o
 -29   1  12    11407.79    10627.17    393.62 o
 -27   1  12     4125.68     3598.89    202.72 o
 -25   1  12     2272.17     2022.52    165.94 o
 -23   1  12     1802.02     2501.95    197.50 o
 -21   1  12    21343.01    20732.35   1144.65 o
 -19   1  12     4873.86     5228.44    196.51 o
 -17   1  12     1980.81     1413.42     94.50 o
 -15   1  12     8086.99     8547.30    374.16 o
 -13   1  12    14134.98    12216.20    994.29 o
 -11   1  12     7317.68     6566.95    460.16 o
  -9   1  12     4174.78     4713.27    215.12 o
  -7   1  12     3404.01     2666.76    121.24 o
  -5   1  12     7235.64     7760.17    299.92 o
  -3   1  12    12404.46    12461.21    652.60 o
  -1   1  12      930.23     1011.16    133.65 o
   1   1  12     1894.77     1744.00    176.83 o
   3   1  12     4745.24     4863.15    242.43 o
   5   1  12     6942.11     6690.74    350.52 o
   7   1  12     1343.50      943.32    227.16 o
   9   1  12      859.43      461.03    280.31 o
  11   1  12     1218.88      867.32    436.12 o
 -34   2  12     4196.94     3575.74    628.41 o
 -32   2  12     4545.80     3952.57    592.62 o
 -30   2  12     3136.20     3029.49    463.84 o
 -28   2  12    31690.06    31768.86    824.17 o
 -26   2  12     1950.77     1966.71    174.17 o
 -24   2  12      560.74      603.63    126.46 o
 -22   2  12    30575.48    32749.88    762.12 o
 -20   2  12      181.56      416.90    101.55 o
 -18   2  12    13578.50    13957.37    650.34 o
 -16   2  12    25200.03    23558.64    534.78 o
 -14   2  12    20971.27    21452.60    459.42 o
 -12   2  12     1995.91     1585.73    128.91 o
 -10   2  12    29250.65    28122.02    649.27 o
  -8   2  12    26891.32    26532.69   1157.59 o
  -6   2  12    21250.64    20741.46    484.52 o
  -4   2  12      171.25      213.13     96.11 o
  -2   2  12    41711.52    44536.93    858.21 o
   0   2  12     1111.09      935.01    159.31 o
   2   2  12     3727.25     3948.86    216.72 o
   4   2  12    38281.22    38388.57   1963.28 o
   6   2  12     6343.79     6538.65    412.36 o
   8   2  12     8076.34     7452.22    421.38 o
  10   2  12     2870.37     2832.48    466.37 o
 -33   3  12      349.05      598.94    684.20 o
 -31   3  12      172.43        0.00    387.89 o
 -27   3  12     6482.37     5304.66    636.31 o
 -25   3  12     1731.01     1547.60    193.73 o
 -23   3  12     4445.27     4609.55    332.35 o
 -21   3  12     8421.89     8162.79    417.21 o
 -19   3  12      813.87      894.22     83.09 o
 -17   3  12     5373.84     4673.89    143.98 o
 -15   3  12    12568.26    12006.79    439.67 o
 -13   3  12    12002.37    11414.62    301.35 o
 -11   3  12     5572.98     5550.46    228.63 o
  -9   3  12     7678.75     8461.69    428.28 o
  -7   3  12    10097.25     8995.90    353.53 o
  -5   3  12      604.28      688.67    114.32 o
  -3   3  12     4279.00     3904.31    186.22 o
  -1   3  12     3055.34     3167.68    176.95 o
   1   3  12     3386.65     3762.63    209.22 o
   3   3  12     4915.32     5354.48    273.81 o
   5   3  12     6141.46     6053.27    384.86 o
   7   3  12      331.52      271.83    239.74 o
   9   3  12      691.36     1838.02    634.13 o
 -32   4  12    10825.61     8279.88   1149.98 o
 -30   4  12      858.00      754.20    439.99 o
 -28   4  12     2871.87     2783.02    419.92 o
 -26   4  12    17683.27    17761.98   1103.10 o
 -24   4  12    19252.92    19623.59    609.03 o
 -22   4  12     6829.15     7276.12    322.02 o
 -20   4  12     2526.46     2312.94    174.65 o
 -18   4  12    16906.47    16833.91    784.55 o
 -16   4  12      422.67      192.81    103.39 o
 -14   4  12     6067.93     5504.80    222.33 o
 -12   4  12    22888.48    23364.19    511.15 o
 -10   4  12    11978.87    10825.01    399.72 o
  -8   4  12      572.88      296.18    121.01 o
  -6   4  12     8674.78     8826.51    289.31 o
  -4   4  12     4259.20     4177.56    204.16 o
  -2   4  12     4520.04     4670.40    230.76 o
   0   4  12     9551.27    10264.00    329.58 o
   2   4  12    17276.38    18115.10    487.11 o
   4   4  12     1492.00     1144.86    199.33 o
   6   4  12      512.70      888.42    280.39 o
   8   4  12     8304.72     8137.46    625.68 o
 -31   5  12     1259.74     1118.93    732.09 o
 -29   5  12     1030.19      770.51    587.89 o
 -27   5  12      466.53      543.15    342.10 o
 -25   5  12     5116.35     5185.84    454.62 o
 -23   5  12     2447.17     2648.82    389.30 o
 -21   5  12     1264.02     1152.29    193.22 o
 -19   5  12      804.88      631.69    146.93 o
 -17   5  12     3377.18     3154.70    185.12 o
 -15   5  12     2787.06     2668.72    190.75 o
 -13   5  12     4128.18     3844.25    223.46 o
 -11   5  12     2187.17     2256.42    137.81 o
  -9   5  12     1365.75     1564.65    153.36 o
  -7   5  12     6683.18     6358.28    279.45 o
  -5   5  12     1719.38     1875.46    194.04 o
  -3   5  12     2274.71     1823.75    190.24 o
  -1   5  12     1270.63     1215.46    176.98 o
   1   5  12     8478.78     8479.53    338.44 o
   3   5  12      773.22     1268.06    257.65 o
   5   5  12      755.17      945.46    314.85 o
   7   5  12     1657.07     1043.60    519.02 o
 -28   6  12     3738.99     3183.11    766.30 o
 -26   6  12     1144.58     1301.56    524.73 o
 -24   6  12       94.53        0.00    247.52 o
 -22   6  12     9564.94     9913.59    477.01 o
 -20   6  12      475.50       70.44    165.45 o
 -18   6  12     1361.16     1337.86    194.82 o
 -16   6  12    17126.59    16928.29    562.88 o
 -14   6  12     2260.97     2047.72    216.63 o
 -12   6  12     9088.23     8918.19    325.07 o
 -10   6  12     2993.43     3159.63    277.91 o
  -8   6  12    17740.57    19238.87    695.62 o
  -6   6  12     1805.42     1559.80    264.63 o
  -4   6  12     1029.91     1209.91    217.78 o
  -2   6  12    13250.00    13849.77    505.12 o
   0   6  12       87.28        0.00    189.02 o
   2   6  12     2470.91     2482.76    424.28 o
   4   6  12     4587.29     4892.03    927.88 o
 -25   7  12      386.51     1436.82    624.20 o
 -23   7  12      612.06     1213.67    504.20 o
 -21   7  12     6417.75     6342.27    617.89 o
 -19   7  12      218.33      296.56    558.41 o
 -17   7  12     1480.36     1211.21    284.44 o
 -15   7  12     6943.87     6439.55    372.48 o
 -13   7  12      775.19      555.63    219.56 o
 -11   7  12     1684.41     1928.38    381.03 o
  -9   7  12     4569.69     4602.81    425.59 o
  -7   7  12     2903.78     2421.93    527.89 o
  -5   7  12      187.69        0.00    396.84 o
  -3   7  12     3400.83     3341.00    675.25 o
  -1   7  12     1034.42      665.78    684.20 o
   1   7  12      182.21     1253.67    785.78 o
 -20   8  12     1048.27     1162.61    799.46 o
 -18   8  12     7709.89     8166.72   1025.25 o
 -16   8  12      471.14      214.21    445.78 o
 -14   8  12     2675.98     2841.54    781.57 o
 -12   8  12     4705.54     4903.08    796.30 o
 -10   8  12     1781.97     1840.50    654.73 o
  -8   8  12      854.71     1012.09    674.73 o
  -6   8  12     5042.57     4746.77    824.20 o
  -4   8  12     1930.59     1535.77    831.04 o
 -35   1  13     1850.95     1877.93    431.76 o
 -33   1  13     1369.59      881.92    661.31 o
 -31   1  13    12504.36    12230.75    452.96 o
 -29   1  13     1422.50     1075.78    169.27 o
 -27   1  13     6333.95     6357.08    253.39 o
 -25   1  13    10583.85    11510.51    374.31 o
 -23   1  13     2279.31     2313.78    222.15 o
 -21   1  13    20654.34    23329.64    708.06 o
 -19   1  13    10179.59    11107.28    283.13 o
 -17   1  13    26044.16    28181.85   1319.75 o
 -15   1  13    23389.28    23577.17   1655.39 o
 -13   1  13       57.04        0.00     92.75 o
 -11   1  13    30865.67    30402.69    714.06 o
  -9   1  13    17056.32    18487.00    430.90 o
  -7   1  13    15348.99    15807.70    602.00 o
  -5   1  13    17552.26    19414.61    531.93 o
  -3   1  13     2372.90     2076.37    162.06 o
  -1   1  13    11137.61    11419.27    347.69 o
   1   1  13     5296.19     5020.20    242.63 o
   3   1  13     2766.80     2855.83    259.17 o
   5   1  13    11200.29    10944.46    467.69 o
   7   1  13      646.12      394.74    392.90 o
   9   1  13     2411.10     2231.34    396.13 o
 -34   2  13       44.78      283.15    587.89 o
 -32   2  13      465.17     1851.55    595.25 o
 -30   2  13      608.21      407.77    269.82 o
 -28   2  13      301.51      305.95    245.71 o
 -26   2  13      305.76      252.84    155.87 o
 -24   2  13     1771.20     1633.90    141.56 o
 -22   2  13     1120.53      942.78    110.88 o
 -20   2  13      772.45      679.11     86.97 o
 -18   2  13     2402.22     2176.53     83.45 o
 -16   2  13      694.69      605.83    115.10 o
 -14   2  13      547.41      559.12     98.73 o
 -12   2  13     1164.36     1261.04    158.01 o
 -10   2  13      461.93      351.56     56.17 o
  -8   2  13     1818.13     1551.24    146.39 o
  -6   2  13      597.66      532.43     98.19 o
  -4   2  13     1958.81     1476.19    147.50 o
  -2   2  13     1764.81     2054.90    159.66 o
   0   2  13      170.00       53.08    140.42 o
   2   2  13      487.27      483.53    238.29 o
   4   2  13      295.66      241.57    282.10 o
   6   2  13      376.28      596.50    314.37 o
   8   2  13       23.79      346.45    275.54 o
 -33   3  13     1190.84      278.94    429.47 o
 -31   3  13     5409.37     5101.50    756.30 o
 -29   3  13     1680.41      954.20    455.26 o
 -27   3  13     8535.06     8487.41    367.47 o
 -25   3  13     9902.78     9685.84    378.62 o
 -23   3  13     3695.99     4203.15    214.19 o
 -21   3  13    11438.69    10647.11    252.64 o
 -19   3  13     2444.14     2168.63    120.20 o
 -17   3  13     3680.41     3447.86    194.90 o
 -15   3  13    10734.41    10574.58    464.48 o
 -13   3  13     6420.67     6950.13    278.09 o
 -11   3  13     9101.53     7206.19   1041.73 o
  -9   3  13     2682.14     2303.74    123.83 o
  -7   3  13     4739.21     5259.55    191.96 o
  -5   3  13    11704.16    10994.98    402.46 o
  -3   3  13     2408.33     2846.89    179.87 o
  -1   3  13    15978.17    16398.35    414.02 o
   1   3  13     4230.74     4759.92    273.85 o
   3   3  13     1668.96     1468.62    233.95 o
   5   3  13     7417.77     7783.18    450.31 o
   7   3  13      797.13      427.34   1097.09 o
 -32   4  13      427.33      628.41    439.99 o
 -30   4  13      274.61      251.58    419.47 o
 -28   4  13      456.64      539.30    281.72 o
 -26   4  13     1537.51      863.17    210.29 o
 -24   4  13      293.46      313.84    196.50 o
 -22   4  13      202.25       17.71    153.83 o
 -20   4  13     2128.45     2346.77    151.31 o
 -18   4  13     1131.32     1177.18    125.35 o
 -16   4  13      405.63      460.01     81.62 o
 -14   4  13      794.29      628.38    109.30 o
 -12   4  13     1464.63     1420.51    122.86 o
 -10   4  13      728.25      860.45    113.48 o
  -8   4  13      990.87     1069.10    144.62 o
  -6   4  13     1149.39     1136.19    140.38 o
  -4   4  13      131.85      210.36    148.27 o
  -2   4  13      596.98      731.61    147.42 o
   0   4  13      705.03      174.49    181.55 o
   2   4  13      209.77      104.16    195.13 o
   4   4  13      548.92      487.63    268.33 o
   6   4  13      717.21      685.89    356.18 o
 -31   5  13     6348.10     6332.54    997.88 o
 -29   5  13     1409.97      932.62    628.41 o
 -27   5  13     2744.77     1968.39    502.10 o
 -25   5  13    11657.95    12845.70    660.52 o
 -23   5  13     3174.54     3247.33    250.93 o
 -21   5  13     5977.00     6484.59    302.30 o
 -19   5  13     1558.21     1569.30    189.37 o
 -17   5  13     7112.15     7510.85    251.09 o
 -15   5  13     7388.98     7812.72    306.63 o
 -13   5  13       28.87       94.52    103.93 o
 -11   5  13    14441.46    16231.71    576.03 o
  -9   5  13     3282.67     3584.74    353.87 o
  -7   5  13     1570.13     1759.97    180.57 o
  -5   5  13     7696.87     8713.32    307.76 o
  -3   5  13     1475.52     1353.88    182.09 o
  -1   5  13     7993.99     8944.75    360.46 o
   1   5  13     3656.16     3514.54    313.75 o
   3   5  13     3085.49     3419.02    544.26 o
   5   5  13     4409.70     3879.59    448.55 o
 -28   6  13     1758.51     1628.92    667.36 o
 -26   6  13      157.90        0.00    301.15 o
 -24   6  13     5365.79     5558.82    523.64 o
 -22   6  13      581.74      605.61    263.46 o
 -20   6  13     1393.89     1426.53    406.33 o
 -18   6  13     3063.88     2763.70    187.27 o
 -16   6  13      994.41      843.27    246.77 o
 -14   6  13     1570.53     1237.39    208.91 o
 -12   6  13     2097.34     1693.21    265.37 o
 -10   6  13     2042.95     1768.42    199.65 o
  -8   6  13     1429.81     1045.50    240.15 o
  -6   6  13     2631.61     3053.44    284.41 o
  -4   6  13     1206.48      885.11    202.41 o
  -2   6  13     3008.26     3087.74    392.04 o
   0   6  13      319.56        0.00    556.83 o
   2   6  13     3145.54     2413.35    489.30 o
 -25   7  13     2599.37     2037.86    622.62 o
 -23   7  13      205.60        0.00    409.99 o
 -21   7  13     2856.28     1940.27    367.50 o
 -19   7  13     2117.96     2005.65    706.57 o
 -17   7  13     1208.41     1267.07    294.27 o
 -15   7  13     7401.56     6597.76    476.26 o
 -13   7  13      993.26      584.73    389.99 o
 -11   7  13     5168.98     4903.08    707.88 o
  -9   7  13     2273.17     1779.97    480.52 o
  -7   7  13     4604.05     4574.14    627.89 o
  -5   7  13     1888.34     1177.88    652.62 o
  -3   7  13      285.63      348.42    659.99 o
  -1   7  13     5378.91     5343.60    927.88 o
 -18   8  13     1131.51        0.00    701.04 o
 -16   8  13      942.46      642.10    499.47 o
 -14   8  13     3208.96     2915.22    657.88 o
  -8   8  13     1876.00     2405.23    569.99 o
 -36   0  14      889.59      365.78    408.41 o
 -34   0  14     1985.61     1551.56    546.31 o
 -32   0  14     6809.74     6188.33    692.09 o
 -30   0  14    14617.58    14575.98    596.15 o
 -28   0  14     2086.49     2199.86    242.25 o
 -26   0  14     1144.76     1286.92    216.63 o
 -24   0  14    26118.60    28946.62   1159.72 o
 -22   0  14     2248.31     2190.49    190.52 o
 -20   0  14     5870.67     6395.17    282.63 o
 -18   0  14    32699.87    28207.47   1216.30 o
 -16   0  14    19730.69    20014.44    907.35 o
 -14   0  14      909.54     1566.82    365.78 o
 -12   0  14    19447.61    18072.89    962.09 o
 -10   0  14    41760.58    47311.37   1763.39 o
  -8   0  14     6517.37     5941.24    375.56 o
  -6   0  14     2769.31     3146.01    239.95 o
  -4   0  14    33529.67    36078.51   1743.53 o
  -2   0  14     2219.17     2804.80    307.58 o
   0   0  14     1459.54     1926.28    324.39 o
   2   0  14    18247.68    16733.10    834.33 o
   4   0  14    14186.85    15670.21    758.89 o
   6   0  14     3933.42     4007.31    718.94 o
   8   0  14      432.97      365.78    666.83 o
 -35   1  14      317.66      565.68    372.83 o
 -33   1  14     2288.65     1698.32    258.64 o
 -31   1  14     3641.32     3031.50    263.10 o
 -29   1  14     7748.65     7363.28    267.43 o
 -27   1  14     2733.12     2640.76    179.39 o
 -25   1  14      432.85      681.63    184.53 o
 -23   1  14     7741.11     8049.89    338.68 o
 -21   1  14     2151.93     2687.75    177.62 o
 -19   1  14     2235.19     1657.15    296.31 o
 -17   1  14     2069.61     2096.73    431.93 o
 -15   1  14    21332.49    21832.38   1019.24 o
 -13   1  14    12539.03    13143.33    515.81 o
 -11   1  14     1072.64     1161.39    203.78 o
  -9   1  14     4370.13     3743.59    146.14 o
  -7   1  14     3347.63     4058.90    322.62 o
  -5   1  14     3681.11     3322.89    165.05 o
  -3   1  14      357.66      415.62    122.55 o
  -1   1  14     5129.83     5125.13    252.62 o
   1   1  14     7294.61     6939.22    353.85 o
   3   1  14     2347.14     2096.62    247.53 o
   5   1  14     2361.50     1448.92    373.24 o
   7   1  14      668.72      467.49    489.47 o
 -36   2  14     1831.43     1270.51    645.78 o
 -34   2  14    15648.29    15190.83   1355.24 o
 -32   2  14     5441.29     6613.06    796.30 o
 -30   2  14     3112.80     2971.17    319.00 o
 -28   2  14    17126.82    16682.49    910.02 o
 -26   2  14    21812.44    22456.49   1167.98 o
 -24   2  14     7043.64     6923.95    288.79 o
 -22   2  14     2185.32     1705.32    117.43 o
 -20   2  14    26636.04    26934.40    911.52 o
 -18   2  14     2999.79     2892.01    278.86 o
 -16   2  14     5625.46     5133.33    200.98 o
 -14   2  14    46191.26    46960.27   2125.60 o
 -12   2  14     8291.93     7402.02    374.51 o
 -10   2  14     6265.40     5602.14    187.84 o
  -8   2  14    13746.47    11971.08   1891.66 o
  -6   2  14     4449.83     3577.78    157.24 o
  -4   2  14     5338.22     5307.24    227.55 o
  -2   2  14    10904.15    11374.00    366.53 o
   0   2  14    14657.36    15015.90    500.65 o
   2   2  14     1551.72     1497.64    269.00 o
   4   2  14     3282.92     3039.38    334.76 o
   6   2  14    11850.56    11457.84    956.12 o
 -33   3  14     1287.24     1873.66    624.73 o
 -31   3  14     3146.15     2708.91    476.83 o
 -29   3  14     2003.40     1537.57    427.04 o
 -27   3  14     2795.82     2384.14    244.53 o
 -25   3  14      177.70      192.71    144.68 o
 -23   3  14     2834.11     2664.44    145.70 o
 -21   3  14    12765.71    12640.07    315.79 o
 -19   3  14     1737.77     1372.55    110.31 o
 -17   3  14      806.09      659.52     55.68 o
 -15   3  14    18013.51    17801.54    344.44 o
 -13   3  14    12747.78    11947.95    370.65 o
 -11   3  14     1639.04     1410.30    116.18 o
  -9   3  14     3701.96     3177.96    353.94 o
  -7   3  14    15878.85    16618.04    532.32 o
  -5   3  14     1478.84     1210.15    198.38 o
  -3   3  14      301.09      345.60    140.30 o
  -1   3  14     5602.47     5656.02    275.88 o
   1   3  14     1558.32     1973.76    239.86 o
   3   3  14     1529.26     1245.83    319.76 o
   5   3  14     2038.96     1736.93    448.42 o
   7   3  14      812.78     1596.49    477.53 o
 -32   4  14     1765.50     1659.45    651.04 o
 -30   4  14    11208.91    10730.37   1028.93 o
 -28   4  14     1457.30     1487.15    333.33 o
 -26   4  14      189.33      309.80    208.11 o
 -24   4  14    14041.93    13809.99    501.51 o
 -22   4  14     1124.30     1148.57    149.71 o
 -20   4  14     2215.63     2155.67    140.43 o
 -18   4  14    16241.52    17673.11    598.37 o
 -16   4  14    12216.91    13619.53    319.61 o
 -14   4  14     4605.77     4722.73    316.12 o
 -12   4  14    14734.23    13678.84   1058.34 o
 -10   4  14    18090.52    19799.97   1098.92 o
  -8   4  14     3567.90     3306.11    179.08 o
  -6   4  14      596.53      536.27    130.21 o
  -4   4  14    24819.94    25081.63    699.32 o
  -2   4  14      281.49      649.02    202.01 o
   0   4  14     3178.63     3649.63    320.05 o
   2   4  14    13575.50    12254.24    608.29 o
   4   4  14     3655.39     4867.15    622.58 o
 -31   5  14     3803.64     3811.00    876.30 o
 -29   5  14     5333.05     6078.33    830.51 o
 -27   5  14      240.19      180.52    341.05 o
 -25   5  14      441.58      585.42    255.25 o
 -23   5  14     3805.49     3268.19    254.17 o
 -21   5  14     1516.89     1630.17    185.09 o
 -19   5  14      972.33      741.58    136.77 o
 -17   5  14     2728.37     2635.41    175.91 o
 -15   5  14     3350.20     3550.97    189.38 o
 -13   5  14     1595.04     1464.11    147.63 o
 -11   5  14     1319.53     1036.19    168.54 o
  -9   5  14      768.27      475.26    142.91 o
  -7   5  14     1017.08      969.59    167.00 o
  -5   5  14     1756.06     1804.79    208.11 o
  -3   5  14      957.61      868.28    242.76 o
  -1   5  14      299.54      124.35    245.92 o
   1   5  14     3307.02     3530.98    757.36 o
   3   5  14     2246.73     1705.21    438.74 o
 -28   6  14     5583.25     5027.88    975.77 o
 -26   6  14     7219.07     7077.79    812.09 o
 -24   6  14     5905.71     5575.57    533.02 o
 -22   6  14      308.68      578.84    321.40 o
 -20   6  14    13660.11    14007.38    485.49 o
 -18   6  14     1293.44     1115.74    275.70 o
 -16   6  14     2118.97     1930.03    506.57 o
 -14   6  14    10533.58    10909.48    458.21 o
 -12   6  14     2292.88     1940.10    443.94 o
 -10   6  14     2610.30     1961.29    309.33 o
  -8   6  14     7330.23     7533.28    545.02 o
  -6   6  14      624.61      584.60    497.67 o
  -4   6  14     3787.16     3535.35    409.02 o
  -2   6  14     4606.70     4691.62    552.41 o
 -23   7  14      252.04      302.44    325.00 o
 -21   7  14     1846.73     1941.23    397.96 o
 -19   7  14      634.51      784.01    264.61 o
 -17   7  14       57.55        0.00    435.26 o
 -15   7  14     4024.21     3858.27    428.93 o
 -13   7  14     2898.21     3657.31    638.94 o
 -11   7  14       37.96      514.73    550.52 o
  -9   7  14     1135.91     1233.14    589.99 o
  -7   7  14     2282.04     2612.59    738.94 o
  -5   7  14      409.12       72.63    436.84 o
  -3   7  14       14.48      257.89    699.46 o
 -14   8  14     2822.14     2011.55    605.25 o
 -35   1  15     2124.75     2303.31    357.26 o
 -33   1  15     7805.06     7037.11    818.21 o
 -31   1  15      530.30      428.10    170.41 o
 -29   1  15     3529.61     3606.28    301.96 o
 -27   1  15     8351.47     8918.33    368.51 o
 -25   1  15     1544.87     1731.25    155.71 o
 -23   1  15     6407.63     6890.46    291.28 o
 -21   1  15     4650.35     4059.94    352.93 o
 -19   1  15    11290.77    10290.42    453.52 o
 -17   1  15    14277.84    15164.07    657.64 o
 -15   1  15     2271.70     2627.80    155.03 o
 -13   1  15    16625.49    16588.77    761.82 o
 -11   1  15     5933.52     4977.08   3434.69 o
  -9   1  15     8245.27     8570.59    405.30 o
  -7   1  15     6347.96     6488.60    248.64 o
  -5   1  15     1531.49     1198.18    138.40 o
  -3   1  15    11774.81    11985.10    362.28 o
  -1   1  15     1822.77     2159.29    319.95 o
   1   1  15      895.55      431.28    349.18 o
   3   1  15     8381.58     8104.21    649.76 o
   5   1  15     1028.80      979.99    493.32 o
 -36   2  15      482.04        0.00    540.52 o
 -34   2  15      923.89        0.00    548.41 o
 -32   2  15      308.97      643.15    487.89 o
 -30   2  15      178.66      275.25    245.30 o
 -28   2  15      195.25      202.00    154.69 o
 -26   2  15      302.28      346.87    129.77 o
 -24   2  15      407.60      599.34     97.92 o
 -22   2  15     1105.44      944.67    146.45 o
 -20   2  15     1563.71     2069.24    174.69 o
 -18   2  15      517.49      413.54    125.74 o
 -16   2  15     4516.70     4492.53    217.08 o
 -14   2  15     3248.15     3560.44    180.78 o
 -12   2  15      289.70      279.94    116.28 o
 -10   2  15     2171.47     2408.14    255.74 o
  -8   2  15     1091.45      387.24    206.22 o
  -6   2  15      394.68      512.85    130.23 o
  -4   2  15      179.09       26.04    135.84 o
  -2   2  15      328.17      255.16    177.08 o
   0   2  15       96.08      345.40    170.19 o
   2   2  15      496.12      855.95    457.09 o
   4   2  15      423.81      468.86    489.98 o
   6   2  15      221.98      629.77    579.99 o
 -33   3  15     7729.78     7044.10    864.20 o
 -29   3  15     4891.11     4664.63    392.40 o
 -27   3  15    12400.65    13337.22    494.55 o
 -25   3  15     7255.63     6856.21    353.54 o
 -23   3  15    12602.04    12941.42    371.02 o
 -21   3  15     2110.02     2390.78    103.21 o
 -19   3  15     8441.48     8620.46    340.30 o
 -17   3  15     6203.38     6808.38    238.47 o
 -15   3  15       78.94        0.00    133.32 o
 -13   3  15    12341.74    12961.82    685.24 o
 -11   3  15     4193.18     4520.67    168.51 o
  -9   3  15     2228.15     2016.01    407.94 o
  -7   3  15    14563.04    16115.83    537.35 o
  -5   3  15     3487.46     3209.90    201.10 o
  -3   3  15    10656.05    11743.33    481.38 o
  -1   3  15     4448.09     3724.58    308.98 o
   1   3  15     3742.83     4471.13    419.45 o
   3   3  15     7033.89     6248.32    535.16 o
   5   3  15      197.23      197.46    309.26 o
 -32   4  15      525.80      273.68    378.94 o
 -30   4  15     1100.01      987.88    420.52 o
 -28   4  15       79.73      475.74    319.36 o
 -26   4  15     3948.67     3855.96    444.99 o
 -24   4  15      371.63      737.54    146.34 o
 -22   4  15     1572.20     1621.99    141.71 o
 -20   4  15      813.82      738.18     98.66 o
 -18   4  15      488.17      740.91     93.39 o
 -16   4  15      394.07      390.44    102.76 o
 -14   4  15      592.40      399.70    109.13 o
 -12   4  15      772.43      377.14    261.16 o
 -10   4  15      393.83      331.10    155.35 o
  -8   4  15     3060.32     2817.85    216.15 o
  -6   4  15      678.20      705.14    151.89 o
  -4   4  15     2407.52     2168.09    323.46 o
  -2   4  15      174.15      406.47    321.71 o
   0   4  15     2084.00     1145.22    736.04 o
   2   4  15      317.38      184.20    295.53 o
 -31   5  15      172.58      530.52    407.89 o
 -29   5  15     6816.95     7130.42    830.51 o
 -27   5  15     3642.31     3511.32    887.88 o
 -25   5  15      460.71      470.20    274.85 o
 -23   5  15    10372.67    10121.24    486.44 o
 -21   5  15     5330.46     4868.98    282.12 o
 -19   5  15     7069.60     7075.95    265.33 o
 -17   5  15    10368.99    10656.55    641.13 o
 -15   5  15     2932.30     3443.06    212.30 o
 -13   5  15     9123.58     8846.31    348.62 o
 -11   5  15     5423.70     4997.11    435.74 o
  -9   5  15    10046.86     9990.88    434.94 o
  -7   5  15     7216.95     6740.79    493.17 o
  -5   5  15      292.62      214.32    260.48 o
  -3   5  15     6870.02     5755.33   1013.41 o
  -1   5  15     3128.81     2514.66    633.41 o
   1   5  15      287.84      950.70    445.72 o
 -28   6  15     2517.04     2216.60    430.23 o
 -26   6  15      374.45      390.97    382.04 o
 -24   6  15     1156.98     1046.09    377.38 o
 -22   6  15     1708.88     2098.71    299.04 o
 -20   6  15     1874.83     2193.20    242.67 o
 -18   6  15      194.01      457.61    239.87 o
 -16   6  15     1533.72     2010.62    344.35 o
 -12   6  15      164.28       17.89    319.47 o
 -10   6  15     4078.93     4991.13    478.77 o
  -8   6  15      991.94      664.19    409.73 o
  -6   6  15      810.04      717.74    299.45 o
  -4   6  15      751.48      496.13    361.83 o
  -2   6  15     1186.96      693.41    356.69 o
 -23   7  15     2205.63     2518.41    417.22 o
 -21   7  15     1135.77     1187.82    974.72 o
 -19   7  15     5238.42     5079.76    450.27 o
 -17   7  15     5466.01     5740.62    530.06 o
 -15   7  15      207.58      588.94    606.83 o
 -13   7  15     9751.57    11121.41   1049.98 o
 -11   7  15     2442.46     2351.02    516.31 o
  -9   7  15      740.53     1040.51    466.31 o
  -7   7  15     3050.71     3256.27    777.88 o
 -36   0  16    11257.41    12388.76   1093.14 o
 -32   0  16     2032.43     1526.56    288.36 o
 -30   0  16    11683.55    11243.57    544.87 o
 -28   0  16    28476.82    30767.52   1047.67 o
 -26   0  16     6765.84     6608.05    301.14 o
 -24   0  16      895.07      605.25    142.63 o
 -22   0  16    19883.50    19516.02   1049.46 o
 -20   0  16     1521.09      457.36    439.47 o
 -18   0  16     2810.20     2041.55    471.05 o
 -16   0  16    37248.93    35465.26   1550.50 o
 -14   0  16     5476.55     5874.65    576.83 o
 -10   0  16    15232.23    17190.88    535.75 o
  -8   0  16      985.94     1046.72    154.79 o
  -6   0  16     6972.70     6099.46    379.85 o
  -4   0  16    17384.54    16869.22   1124.72 o
  -2   0  16    11356.09    10500.17    659.25 o
   0   0  16     1441.58     3407.32    857.36 o
   2   0  16     2366.40     2339.44    693.15 o
   4   0  16    11110.74    10619.84   1373.14 o
 -35   1  16      909.65     1116.30    503.68 o
 -33   1  16     1996.59     1880.02    376.36 o
 -31   1  16     4324.04     3988.27    377.35 o
 -29   1  16     3992.45     3766.06    264.11 o
 -27   1  16      137.21       52.40    114.07 o
 -25   1  16     1743.42     1609.93     90.85 o
 -23   1  16     8617.20     9902.09    878.67 o
 -21   1  16      689.47      533.69     82.41 o
 -19   1  16      557.60      222.39    290.74 o
 -17   1  16    10436.54    10871.80    560.80 o
 -15   1  16     9638.98     9981.62    861.66 o
 -13   1  16      345.55      303.13     81.43 o
 -11   1  16     1487.43      512.69    486.39 o
  -9   1  16     9286.57    10474.17    504.45 o
  -7   1  16      920.87     1081.50    135.59 o
  -5   1  16       68.05      167.50    155.55 o
  -3   1  16     4337.69     4669.84    300.41 o
  -1   1  16     4418.52     5078.09    445.57 o
   1   1  16     1124.38      980.52    539.17 o
   3   1  16     1312.96      758.37    504.89 o
 -36   2  16      500.61        0.00    368.94 o
 -32   2  16     9619.30     7627.43    599.99 o
 -30   2  16      908.92     1007.56    212.42 o
 -28   2  16      912.10     1176.75    138.53 o
 -26   2  16    19589.53    21327.82    764.85 o
 -24   2  16      510.85      668.66    168.19 o
 -22   2  16     2798.35     3266.41    207.38 o
 -20   2  16    25532.29    27999.37   1439.34 o
 -18   2  16    12577.89    13374.39    824.54 o
 -16   2  16     4175.99     5032.94    255.32 o
 -14   2  16    10503.74    11126.47    555.96 o
 -12   2  16    29980.23    35068.95   1418.93 o
 -10   2  16     2645.08     2723.81    233.47 o
  -8   2  16      591.79      724.08    190.79 o
  -6   2  16    27189.25    31339.36    679.35 o
  -4   2  16     1906.94     2725.55    213.60 o
  -2   2  16     1770.73     2089.23    346.86 o
   0   2  16     9762.45    10965.36    805.28 o
   2   2  16     5392.40     6274.70    569.76 o
   4   2  16      946.57     1152.65    545.44 o
 -35   3  16      229.66        0.00    429.99 o
 -33   3  16     1319.00     1148.93    542.10 o
 -31   3  16     3634.61     3041.99    401.18 o
 -29   3  16      424.79        0.00    249.13 o
 -27   3  16      494.30      340.80    152.15 o
 -25   3  16     5617.10     5326.27    251.22 o
 -23   3  16     4700.22     5728.01    191.91 o
 -21   3  16     1331.98     1223.77    152.22 o
 -19   3  16      563.02       94.39    118.93 o
 -17   3  16     4843.23     4744.64    234.56 o
 -15   3  16     2893.94     3391.38    290.00 o
 -13   3  16      305.01      275.37    139.14 o
 -11   3  16     2377.08     2052.91    133.03 o
  -9   3  16     3900.89     3762.68    626.94 o
  -7   3  16     3321.97     3483.04    229.00 o
  -5   3  16     1028.16      404.89    212.61 o
  -3   3  16      924.54      746.58    262.17 o
  -1   3  16     1984.80     2436.38    354.43 o
   1   3  16      814.95      466.90    466.67 o
   3   3  16      457.86        0.00    369.38 o
 -32   4  16     4531.20     4855.72    781.04 o
 -30   4  16     5925.09     4926.77    715.78 o
 -28   4  16     7981.47     7844.75   1148.40 o
 -26   4  16     3181.11     2856.13    250.86 o
 -24   4  16     2051.90     1431.60    170.63 o
 -22   4  16    20597.84    21631.95    667.93 o
 -20   4  16     1190.41      982.21    107.32 o
 -18   4  16     3364.63     3498.03    146.61 o
 -16   4  16    13124.23    13440.94    867.12 o
 -14   4  16     2798.03     2322.60    382.82 o
 -12   4  16     2386.93     1979.98    189.68 o
 -10   4  16    10746.22     9083.25    988.25 o
  -8   4  16     4434.02     4192.42    230.36 o
  -6   4  16     1835.18     1950.72    402.23 o
  -4   4  16     4382.21     4847.24    551.35 o
  -2   4  16     6083.18     5314.80    877.88 o
   0   4  16     3455.56     4423.53    520.79 o
 -31   5  16      849.98      367.89    531.04 o
 -29   5  16     2422.45     2027.21    403.82 o
 -27   5  16       11.17       48.45    286.92 o
 -25   5  16      273.01      109.06    245.97 o
 -23   5  16     6110.79     6198.97    312.70 o
 -21   5  16     1223.51     1391.11    206.98 o
 -19   5  16      744.01      894.78    174.91 o
 -17   5  16     6052.17     6736.33    311.23 o
 -15   5  16     5800.19     7325.17    363.83 o
 -13   5  16      828.33     1214.29    285.42 o
 -11   5  16      838.03     1136.19    276.96 o
  -9   5  16     6697.31     6327.47   1239.19 o
  -7   5  16      269.58      399.94    356.68 o
  -5   5  16        5.65        0.00    513.94 o
  -3   5  16     4154.52     3630.08    453.94 o
  -1   5  16      701.57      567.20    389.14 o
 -28   6  16      523.89      586.31    488.94 o
 -26   6  16     7015.53     7885.05    649.05 o
 -24   6  16      128.71        0.00    521.83 o
 -22   6  16     1105.36      823.49    442.54 o
 -20   6  16     8400.24     9255.05    611.60 o
 -18   6  16     3655.93     3583.79    407.60 o
 -16   6  16     1957.31     2395.70    512.62 o
 -14   6  16     3059.63     2817.33    463.68 o
 -12   6  16    10345.35    11152.76    707.96 o
 -10   6  16     1490.98     1015.07    363.42 o
  -8   6  16      269.40        0.00    352.84 o
  -6   6  16     9261.39     9161.01    724.63 o
  -4   6  16      979.82     2172.47    784.20 o
 -21   7  16      337.41      373.65    710.25 o
 -19   7  16     1942.31     1652.08    346.65 o
 -17   7  16     1498.97      862.09    610.52 o
 -15   7  16      687.22      393.15    428.94 o
 -13   7  16     1299.71     1677.34    659.99 o
 -11   7  16      159.40        0.00    589.46 o
 -35   1  17     5092.39     5966.23    699.46 o
 -33   1  17     1833.50     1358.94    260.53 o
 -31   1  17     6581.82     6724.61    538.38 o
 -29   1  17    10891.58    11457.37    423.92 o
 -27   1  17     5819.89     5754.56    175.25 o
 -25   1  17    12927.13    14291.89    679.46 o
 -23   1  17      970.82      825.85    281.49 o
 -21   1  17     7123.36     7067.73    512.62 o
 -19   1  17    13485.09    12531.43    678.94 o
 -17   1  17     1420.21     1077.29    277.03 o
 -15   1  17    16347.39    18492.71    698.84 o
 -13   1  17     3553.73     3514.75    169.31 o
 -11   1  17     2039.91     1314.19   1120.77 o
  -9   1  17    13293.92    14192.61    891.99 o
  -7   1  17     2666.49     2897.93    209.75 o
  -5   1  17    12770.06    13460.61    434.10 o
  -3   1  17     4294.03     4113.55    376.73 o
  -1   1  17     3857.10     3677.19    570.82 o
   1   1  17     5018.61     4238.10    966.04 o
 -34   2  17      102.89      286.84    418.94 o
 -32   2  17      390.96      757.36    401.05 o
 -30   2  17      164.44        0.00    143.00 o
 -28   2  17     2604.13     2195.62    176.59 o
 -26   2  17     2244.00     2362.61    205.73 o
 -24   2  17      701.36      896.20    182.13 o
 -22   2  17     2010.13     1848.71    164.87 o
 -20   2  17      332.03      681.08    178.89 o
 -18   2  17      219.55      319.27    157.97 o
 -16   2  17      413.12      662.42    139.94 o
 -14   2  17      492.47      823.00    290.60 o
 -12   2  17     3220.20     3442.55    253.95 o
 -10   2  17     1524.14     1600.23    158.40 o
  -8   2  17     1043.81      899.98    324.36 o
  -6   2  17     2141.43     2229.87    224.76 o
  -4   2  17      157.69        0.00    287.90 o
  -2   2  17      457.52        0.00    288.44 o
   0   2  17      175.97      213.55    326.70 o
 -33   3  17      247.26      956.83    499.99 o
 -31   3  17     5127.73     5352.55    698.94 o
 -29   3  17     2436.68     1989.97    437.36 o
 -27   3  17      865.20      775.11    213.05 o
 -25   3  17     9769.63     8841.74    582.80 o
 -23   3  17     7246.03     6704.98    388.41 o
 -21   3  17     7414.39     7473.18    446.53 o
 -19   3  17    12842.13    11640.16    613.05 o
 -17   3  17     2739.10     2761.56    207.12 o
 -15   3  17    12833.39    13004.44    402.77 o
 -13   3  17     6360.52     6258.46    320.14 o
 -11   3  17    13644.54    13635.75    754.27 o
  -9   3  17     7064.87     5422.09    999.70 o
  -7   3  17     1510.47     1273.45    277.33 o
  -5   3  17     4755.16     4528.48    466.55 o
  -3   3  17     2559.32     1803.82    446.25 o
  -1   3  17      533.73      432.73    319.45 o
 -30   4  17      388.55        0.00    337.36 o
 -28   4  17      241.26        0.00    295.79 o
 -26   4  17     1507.73     2170.46    365.57 o
 -24   4  17      589.52      128.42    266.94 o
 -22   4  17     2064.25     2386.90    196.64 o
 -20   4  17      384.43      599.48    144.29 o
 -18   4  17     2256.08     2589.53    275.98 o
 -16   4  17     1304.90     1790.68    344.41 o
 -14   4  17      196.79      299.47    209.90 o
 -12   4  17     4082.20     4430.25    628.63 o
 -10   4  17     1130.06      862.05    217.02 o
  -8   4  17      811.32      316.85    793.41 o
  -6   4  17      129.65        0.00    502.89 o
  -4   4  17      517.30      802.88    327.75 o
  -2   4  17      132.88        0.00    376.53 o
 -29   5  17     3853.94     4751.72    519.17 o
 -27   5  17     2881.30     2778.51    592.62 o
 -25   5  17     4121.28     4131.07    362.53 o
 -23   5  17      658.57      606.41    219.86 o
 -21   5  17     5497.67     5401.06    374.22 o
 -19   5  17     2064.87     2357.43    313.84 o
 -17   5  17       40.94        0.00    186.75 o
 -15   5  17     4381.41     5211.65    430.20 o
 -13   5  17     2666.71     2337.71    339.99 o
 -11   5  17     1237.68     1340.26    331.45 o
  -9   5  17     4582.11     3995.88    832.09 o
  -7   5  17     1995.91     2129.61    420.98 o
  -5   5  17     3053.09     3746.91    566.00 o
 -26   6  17      921.68     1298.38    365.40 o
 -24   6  17      240.46      284.57    257.96 o
 -22   6  17     1221.00     1649.10    463.94 o
 -20   6  17      964.35     1080.46    365.99 o
 -18   6  17      358.06      622.46    593.94 o
 -16   6  17      756.44      125.79    503.15 o
 -14   6  17     1051.15     1322.61    500.52 o
 -12   6  17      594.16      778.64    316.99 o
 -10   6  17      453.66      770.79    913.67 o
  -8   6  17     1150.57     1180.45    360.95 o
 -36   0  18     1149.73      274.21    421.57 o
 -34   0  18    14291.99    13347.69   1038.41 o
 -28   0  18    26410.96    30052.18   1164.72 o
 -26   0  18     3092.51     2741.01    501.57 o
 -24   0  18     2274.94     2391.02    478.41 o
 -22   0  18    22211.67    23749.64   1351.56 o
 -20   0  18     9131.78     8850.92    698.41 o
 -18   0  18    16407.99    17953.94   1133.14 o
 -16   0  18     5160.10     6117.80    681.57 o
 -12   0  18     1649.10     1799.93    133.42 o
 -10   0  18     1802.49     2575.52    188.44 o
  -8   0  18    30064.46    35542.14   1122.26 o
  -6   0  18     1140.91     2486.80    384.20 o
  -4   0  18     7480.13     7730.94    958.41 o
  -2   0  18    10084.31    11245.09   1278.40 o
   0   0  18     2253.88     2498.38    811.57 o
 -33   1  18     2048.45     1804.71    439.99 o
 -31   1  18       13.40       67.42    218.68 o
 -29   1  18      756.34      638.36    155.51 o
 -27   1  18     6634.57     7085.48    302.35 o
 -25   1  18     7263.78     8190.00    544.75 o
 -23   1  18     1599.84     1577.63    348.27 o
 -21   1  18     2686.50     2065.59    552.89 o
 -19   1  18      402.93      448.62    285.33 o
 -17   1  18      517.52      860.18    328.15 o
 -15   1  18     2535.45     1553.13    383.68 o
 -13   1  18     1460.58     1111.41    127.83 o
 -11   1  18     6517.72     7686.34   1080.50 o
  -9   1  18     6768.46     7228.92    253.86 o
  -7   1  18     1190.94      934.99    235.10 o
  -5   1  18       15.16      813.67    376.84 o
  -3   1  18     1801.02     2868.10    370.87 o
  -1   1  18      858.89      438.72    856.38 o
 -34   2  18     2403.94     3883.63    639.99 o
 -32   2  18     4304.47     3459.95    535.78 o
 -30   2  18    11410.74    10817.08    591.51 o
 -28   2  18      973.12      971.27    182.99 o
 -26   2  18     2837.41     2021.85    188.47 o
 -24   2  18    17000.46    17808.65    589.64 o
 -22   2  18     1049.35      989.36    175.18 o
 -20   2  18     2480.23     2515.58    151.67 o
 -18   2  18    10918.44    11377.73    495.41 o
 -16   2  18     4312.17     4173.84    225.39 o
 -14   2  18      822.72      337.84    289.55 o
 -12   2  18    11793.83    12384.31    683.33 o
 -10   2  18     6150.72     5503.41    306.96 o
  -8   2  18      608.26      654.82    393.42 o
  -6   2  18     7151.74     7850.12    994.20 o
  -4   2  18     6957.15     6850.20    501.00 o
  -2   2  18     1390.40     1417.66    464.01 o
 -33   3  18     1546.30     1832.60    545.26 o
 -31   3  18     1705.13     1599.45    482.10 o
 -29   3  18     1247.97      459.51    300.93 o
 -27   3  18      966.31     1002.24    222.01 o
 -25   3  18     2301.85     2672.19    223.60 o
 -23   3  18     1999.10     1863.03    283.14 o
 -21   3  18      252.77      333.44    156.51 o
 -19   3  18     2230.94     2873.13    253.73 o
 -17   3  18     2147.94     2990.67    232.68 o
 -15   3  18      273.72      223.92    159.06 o
 -13   3  18     1816.46     1512.62    220.69 o
 -11   3  18     2485.60     2876.54    204.75 o
  -9   3  18      580.02      527.61    306.85 o
  -7   3  18      732.45      641.34    320.04 o
  -5   3  18     2398.12     1881.42    508.15 o
  -3   3  18     1094.69     1509.49    343.70 o
 -32   4  18      602.06      364.46    540.26 o
 -30   4  18      153.02      528.41    293.47 o
 -28   4  18    15378.53    16664.13    926.20 o
 -26   4  18      550.40      569.45    237.37 o
 -24   4  18     4133.16     3693.54    342.62 o
 -22   4  18    18227.37    19670.61   1031.28 o
 -20   4  18     5933.33     6237.47    719.17 o
 -18   4  18     9044.85     9350.35    681.80 o
 -16   4  18     3864.13     3493.74    580.54 o
 -14   4  18    22058.40    22739.37   3063.64 o
 -12   4  18     4516.90     4548.08    817.88 o
 -10   4  18     1147.80     1202.42    358.94 o
  -8   4  18    15573.31    16052.06   1630.24 o
  -6   4  18      297.15       66.99    246.79 o
  -4   4  18     1296.14     2222.10    727.36 o
 -29   5  18      520.77      184.45    490.26 o
 -27   5  18     3780.81     4039.93    381.74 o
 -25   5  18       44.02        0.00    241.88 o
 -23   5  18      778.83      616.09    257.62 o
 -21   5  18     2596.73     2080.59    287.66 o
 -19   5  18      819.41      970.82    345.36 o
 -17   5  18      432.61      409.43    341.77 o
 -15   5  18     2372.27     1597.96    637.89 o
 -13   5  18     1314.73      927.78    283.34 o
 -11   5  18       54.50        0.00    360.78 o
  -9   5  18     3240.21     2963.84    471.80 o
  -7   5  18      850.68      334.72    462.10 o
 -24   6  18     7013.69     6792.02    481.70 o
 -22   6  18      683.73      381.91    360.46 o
 -20   6  18     1274.19     1687.75    397.93 o
 -18   6  18     4291.67     3858.86    448.26 o
 -16   6  18     1041.59     1133.67    395.78 o
 -14   6  18      725.39      663.15    519.47 o
 -12   6  18     4613.40     3712.05    699.46 o
 -35   1  19     1507.79      777.36    388.42 o
 -33   1  19     7486.17     6267.80    653.15 o
 -29   1  19      970.96      820.00    179.32 o
 -27   1  19    10277.17     9934.20    642.63 o
 -25   1  19     2444.34     2508.83    402.99 o
 -23   1  19     2383.64     2273.77    357.44 o
 -21   1  19     4453.13     4609.26    440.47 o
 -19   1  19     3402.82     3798.77    422.98 o
 -17   1  19     4905.97     4726.16    453.69 o
 -15   1  19     1862.95     2386.28    468.41 o
 -13   1  19     5230.37     5596.16    234.08 o
 -11   1  19     8355.35     9117.55    357.10 o
  -9   1  19      460.55      265.17    235.11 o
  -7   1  19     5575.59     5427.81    594.73 o
  -5   1  19     4253.98     4511.11    416.51 o
  -3   1  19     3268.34     3018.87    728.57 o
 -34   2  19      163.89        0.00    374.73 o
 -32   2  19     1128.38      936.30    356.84 o
 -30   2  19     1203.16     1373.75    268.31 o
 -28   2  19      241.50      282.17    208.18 o
 -26   2  19      809.13      728.45    135.33 o
 -24   2  19      533.44      494.10    138.94 o
 -22   2  19       27.76       35.18     82.50 o
 -20   2  19       51.56      246.03    144.11 o
 -18   2  19       29.79      350.13    109.32 o
 -16   2  19       58.19      117.94    239.68 o
 -14   2  19     1164.82      678.57    460.15 o
 -12   2  19      510.82      363.05    511.04 o
 -10   2  19      161.81      354.18    527.36 o
  -8   2  19     1422.13     1400.41    297.17 o
  -6   2  19      536.74      155.61    257.46 o
  -4   2  19      124.69      384.96    486.96 o
 -33   3  19     2140.47     2384.70    546.83 o
 -31   3  19     5099.01     5142.55    826.30 o
 -29   3  19     2392.06     2012.72    335.74 o
 -27   3  19     7315.10     7626.73    375.43 o
 -25   3  19     1806.28     1912.18    166.72 o
 -23   3  19     8111.00     8505.06    433.83 o
 -21   3  19    12098.83    13015.60    657.49 o
 -19   3  19     1654.74     1133.81    205.79 o
 -17   3  19    14012.13    14248.90    765.19 o
 -15   3  19     3735.15     3807.88    364.47 o
 -13   3  19     3691.24     3632.56    343.79 o
 -11   3  19     5933.69     5762.36    467.47 o
  -9   3  19     3097.42     2921.68    403.91 o
  -7   3  19     4861.12     4694.61    536.27 o
  -5   3  19     1779.01     1232.95    360.24 o
 -30   4  19     1621.81     1776.06    372.16 o
 -28   4  19     1056.75     1175.88    267.78 o
 -26   4  19      336.78      642.82    278.36 o
 -24   4  19     1586.98     1291.66    297.32 o
 -22   4  19      698.14      695.71    250.92 o
 -20   4  19     1026.32      690.07    203.26 o
 -18   4  19     1658.78      992.03    298.23 o
 -16   4  19     1159.70     1093.25    296.52 o
 -14   4  19      726.14      582.81    288.35 o
 -12   4  19      689.58      761.77    327.14 o
 -10   4  19     1438.70      870.22    282.07 o
  -8   4  19      939.87     1288.77    376.82 o
 -27   5  19     7485.13     7458.06    520.30 o
 -25   5  19     2397.64     1894.76    436.28 o
 -23   5  19     2856.61     2975.94    388.24 o
 -21   5  19     8284.66     8064.94    588.30 o
 -19   5  19     1953.95     3195.94    637.10 o
 -17   5  19     5685.57     5065.19    617.36 o
 -15   5  19     3539.50     3205.43    730.52 o
 -13   5  19     5219.98     5049.54    547.62 o
 -11   5  19     4339.52     2925.83    848.15 o
 -20   6  19     1712.67     1703.05    415.90 o
 -18   6  19      808.80       18.42    545.78 o
 -30   0  20      162.23       72.10    611.57 o
 -28   0  20     2756.12     2726.27    712.62 o
 -24   0  20     3471.29     3840.47    561.04 o
 -22   0  20     1829.69     1484.19    488.94 o
 -20   0  20     4873.10     4360.46    732.62 o
 -18   0  20     1191.65     1433.14    576.83 o
 -12   0  20     5620.52     4940.34    182.85 o
 -10   0  20      126.46      320.58    198.72 o
  -8   0  20     9681.33    10864.65   1004.72 o
  -6   0  20     7790.96     7395.19    734.20 o
 -35   1  20      248.34      424.73    276.31 o
 -33   1  20     1380.32     1273.67    275.79 o
 -31   1  20     1252.59     1215.77    707.88 o
 -29   1  20     2697.98     2628.83    442.50 o
 -27   1  20     3664.78     3786.13    494.49 o
 -25   1  20     6683.39     6257.81    530.73 o
 -23   1  20     1335.44     1386.06    355.43 o
 -21   1  20       80.79        0.00    376.55 o
 -19   1  20      129.80       27.93    291.44 o
 -17   1  20     1342.65     1485.24    620.52 o
 -13   1  20     3616.82     5002.98    312.89 o
 -11   1  20     2643.34     3040.15    284.75 o
  -9   1  20      985.18      627.20    219.78 o
  -7   1  20     2078.88     1592.73    287.30 o
  -5   1  20      217.32      522.03    504.25 o
 -34   2  20     1292.94     1185.25    373.15 o
 -32   2  20      242.62       30.16    314.14 o
 -30   2  20    16587.64    16290.72    742.04 o
 -28   2  20     1264.09      964.53    219.37 o
 -26   2  20     1666.25     1556.00    254.87 o
 -24   2  20    17461.37    20037.07   1277.88 o
 -22   2  20     5508.47     6111.08    429.13 o
 -20   2  20    12215.56    14047.18    606.54 o
 -18   2  20     2849.03     2866.52    239.67 o
 -16   2  20    20958.96    27633.63   1011.19 o
 -14   2  20     1489.16     1306.46    204.64 o
 -12   2  20     1183.28     1673.93    268.94 o
 -10   2  20    16120.12    18120.73    955.43 o
  -8   2  20      499.32      721.48    313.48 o
  -6   2  20     2824.65     2787.18    439.38 o
 -33   3  20       13.50        0.00    394.73 o
 -31   3  20      987.04      882.09    374.73 o
 -29   3  20     4245.02     4484.08    380.94 o
 -27   3  20     1905.97     2198.28    280.20 o
 -25   3  20      781.89      922.44    222.77 o
 -23   3  20     2233.47     2217.95    220.21 o
 -21   3  20      924.39      872.80    177.34 o
 -19   3  20      587.96      902.90    218.77 o
 -17   3  20     2048.60     2156.94    277.50 o
 -15   3  20     1656.20     1210.82    245.86 o
 -13   3  20     1919.54     2764.06    331.60 o
 -11   3  20     2929.55     3053.51    782.88 o
  -9   3  20     1412.37     1378.23    362.29 o
 -30   4  20      868.64      988.57    324.61 o
 -28   4  20     2961.07     2205.88    367.56 o
 -26   4  20     8139.74     7849.75    580.04 o
 -24   4  20      578.35      569.49    222.89 o
 -22   4  20     1798.95     1083.14    315.84 o
 -20   4  20     8617.17     7263.99    963.04 o
 -18   4  20     3361.51     2532.28    738.41 o
 -16   4  20     1249.47      984.17    301.16 o
 -14   4  20     6428.09     5505.16   1386.03 o
 -12   4  20     6097.88     5124.42    797.62 o
 -10   4  20      519.21      829.55    407.40 o
 -25   5  20       49.60      225.36    225.09 o
 -23   5  20      293.28       73.18    414.99 o
 -21   5  20     2324.96     2882.11    420.22 o
 -19   5  20     2921.94     2837.85    571.04 o
 -17   5  20      498.47     1201.03    473.15 o
 -15   5  20       40.52        0.00    432.63 o
 -33   1  21     2365.72     1071.56    762.62 o
 -31   1  21     1344.01      987.97    802.88 o
 -29   1  21     9761.43     9654.83   1037.88 o
 -27   1  21     2783.26     3043.06    476.96 o
 -25   1  21     7410.72     7055.73    556.20 o
 -23   1  21     5309.31     5179.08   1109.72 o
 -21   1  21     1040.84      757.05    343.11 o
 -19   1  21     7389.89     8246.92    591.31 o
 -17   1  21     4550.12     4488.35    685.25 o
 -15   1  21     5619.10     6287.27    841.04 o
 -13   1  21     8082.80     9176.71    512.58 o
 -11   1  21     1033.95      952.88    225.11 o
  -9   1  21     3100.01     3108.74    369.97 o
 -32   2  21       72.53      776.33    437.19 o
 -30   2  21      321.19        0.00    455.78 o
 -28   2  21      195.05        0.00    656.04 o
 -26   2  21      626.78      419.82    292.69 o
 -24   2  21      437.51      544.01    299.42 o
 -22   2  21      217.44        0.00    225.99 o
 -20   2  21      114.80      762.62    606.31 o
 -18   2  21      219.14      182.63    638.41 o
 -16   2  21      598.54      610.72    235.79 o
 -14   2  21       95.05       35.54    191.94 o
 -12   2  21      594.07      587.64    400.78 o
 -10   2  21      151.02      407.63    284.40 o
 -31   3  21      675.58      278.63    232.87 o
 -29   3  21     5579.27     4562.08    524.75 o
 -27   3  21     1920.29     1868.51    249.72 o
 -25   3  21     1798.84     1564.19    268.15 o
 -23   3  21     6694.99     5970.61    334.18 o
 -21   3  21     3341.47     3857.20    312.22 o
 -19   3  21     5514.04     5722.44    578.94 o
 -17   3  21      978.72     1144.07    322.10 o
 -15   3  21     3708.36     3184.11    385.78 o
 -13   3  21     3665.60     4011.05    719.20 o
 -11   3  21      327.00      807.18    324.48 o
 -28   4  21     2529.46     2438.40    337.95 o
 -26   4  21      168.37      669.17    461.72 o
 -24   4  21      119.71        0.00    254.65 o
 -22   4  21      344.22        0.00    236.67 o
 -20   4  21      533.82      469.83    272.89 o
 -18   4  21       54.94        0.00    246.34 o
 -16   4  21      139.50        0.00    442.89 o
 -14   4  21     1682.62     2151.42    646.57 o
 -32   0  22     9780.94    10336.69   1144.72 o
 -30   0  22     1543.66     2626.28    798.41 o
 -28   0  22     1447.97     1903.13    739.99 o
 -24   0  22     6470.61     7651.46    855.78 o
 -22   0  22     2029.54     2757.33    593.15 o
 -14   0  22     1738.81     3703.63    834.72 o
 -12   0  22    10552.92    10568.26   1326.30 o
 -31   1  22     1753.34     1774.73    423.67 o
 -29   1  22     4367.40     4790.41    862.88 o
 -27   1  22     1176.77     1166.30    547.89 o
 -25   1  22      193.11        0.00    335.59 o
 -23   1  22     2141.16     2129.07    444.13 o
 -21   1  22     1623.36     1751.78    394.80 o
 -19   1  22      179.83        0.00    593.68 o
 -17   1  22     1792.98     1497.87    660.52 o
 -15   1  22     3793.75     6978.84   1056.83 o
 -13   1  22     1125.63      695.32    450.66 o
 -30   2  22     1848.72     1201.65    431.19 o
 -28   2  22    15343.17    14890.75    947.92 o
 -26   2  22      703.91      278.53    300.50 o
 -24   2  22     1565.91     1067.74    339.71 o
 -22   2  22     8915.66     7804.35    556.82 o
 -20   2  22     1298.42     1677.34    747.88 o
 -16   2  22    11199.10    11567.20   1242.61 o
 -14   2  22     3953.83     1844.71    719.99 o
 -29   3  22     6214.69     6208.39    682.69 o
 -27   3  22     2081.16     1673.91    379.34 o
 -25   3  22      137.24       17.89    643.67 o
 -23   3  22     1223.21     1072.09    691.57 o
 -21   3  22     1052.53     1961.62    702.62 o
 -19   3  22      299.37        0.00    552.10 o
 -17   3  22     2289.26     1947.10    317.75 o
 -15   3  22     6831.89     8382.52    841.83 o
 -29   1  23     1421.72      123.68    690.52 o
 -27   1  23     5101.38     5203.02    551.69 o
 -25   1  23     4055.82     2654.70    579.99 o
 -23   1  23     1731.93     2192.14    511.31 o
 -21   1  23     5364.82     5580.97    897.35 o
 -19   1  23     2348.98     1271.03    745.25 o
 -17   1  23     3108.43     3352.05    723.15 o
 -28   2  23       32.69        0.00    397.82 o
 -26   2  23       39.78        0.00    358.74 o
 -24   2  23      704.20      309.52    311.70 o
 -22   2  23      333.03      211.78    335.48 o
 -20   2  23       73.45        0.00    720.52 o
 -18   2  23       66.80        0.00    472.10 o
 -24   0  24    12691.11    10371.42   1239.46 o
 
